# Supplementary material for: Cross‐stage single‐cell and spatial metabolome analyses reveal periderm specialization and tanshinone biosynthesis in Salvia miltiorrhiza roots
Source: New Phytol. 2026 May 21;251(3):1267–82. doi: 10.1111/nph.71285 (PMC13326519; doi:10.1111/nph.71285)
Supplement: Supplementary file 2 — Table S1 Primers used in this study. Table S2 Single‐cell RNA sequencing and quality‐control statistics. Table S3 Gene nomenclature and synteny‐supported annotations. Table S4 Marker genes used for cell type annotation. Table S5 Candidate and characterized genes involved in tanshinone biosynthesis. Table S6 Differentially expressed genes in periderm‐related subclusters. Table S7 Marker genes for identifying pericycle‐ and phellogen‐related cells. Table S8 Pseudotime‐associated gene lists across periderm developmental stages. Table S9 Stage‐specific gene lists used for developmental stage analysis. Table S10 Enriched pathways associated with mature (2Y) root tissues. Please note: Wiley is not responsible for the content or functionality of any Supporting Information supplied by the authors. Any queries (other than missing material) should be directed to the New Phytologist Central Office. [file NPH-251-1267-s001.xlsx]

## Sheet: Cover page
New Phytologist Supporting Information
Article title: Cross-stage single-cell and spatial metabolome analyses reveal periderm specialization and tanshinone biosynthesis in Salvia miltiorrhiza roots
Authors: Licheng Liu1, 2, 8, Lianchong Gao3, 8, Zhi-Ying Wang1, 4, 8, Yan Liu5, 8, Huifeng Ju1, 2, Huana Lin1, Zheng Shi1, Wen-Juan Cai6, Xue Li1, Yan-Bo Huang1, Yu Kong1, Jing-Jing Xu1, Hong-Peng Chen4, Xin Fang5, Juan Guo7, Yong-Hong Hu1, Ke Chen1, Xiao-Ya Chen1, 6, Jie Hao1*, Lei Yang1*
Article acceptance date: 28 April 2026

## Sheet: Table S1
Primer name	Sequence (5' to 3')
CYP76AK5-Feaq	TTCTGCCCAAATTCGCGACCGGTATGCAAGTTTACATTCTTCTCTCGT
CYP76AK5-Reaq	GAGTTAAAGGCCTCGAGTTAAAGCTTGATAGGAATAGCCCAA
CYP76AK5-F423	AAAAAACCCCGGATTCTAGAATGCAAGTTTACATTCTTCTCTCGT
CYP76AK5-R423	TGACATAACTAATTACATGATTAAAGCTTGATAGGAATAGCCCAA
CYP76AK5-gRNA-F	GGTCTCTGCAGGCGGAACCCCCACAAGTCGCGTTTTAGAGCTAGAAATAGCAAGTT
CYP76AK5-gRNA-R	GGTCTCAAAACACCAGTGGCGGAAGCTTCGCTATCAGAGCCAGGTTTCGATCCTGG
CYP76AK5-qpcr-F	CCCTCATCGACGAACGACTG
CYP76AK5-qpcr-R	CAATTCTACCATTGCCCATT
SmActin-qpcr-F	CTGACAGGATGAGCAAGGAG
SmActin-qpcr-R	GCGAACGAAGAGTTTGATTT
76AK5eaq-F	TTCTGCCCAAATTCGCGACCGGTATGCAAGTTTACATTCTTCTCTCGT
76AK5gfp-R	TCTACCATGCTTCCGCTTCCAAGCTTGATAGGAATAGCCCAAAGA
GFP-F	GGAAGCGGAAGCATGGTAGATCTGACTAGTAAAGGAG
GFP-R	GAGTTAAAGGCCTCGAGTCAGCTAGCTTTGTATAGTTCATCCATG
76AK5ox-BP-F	GGGGACAAGTTTGTACAAAAAAGCAGGCTTCATGCAAGTTTACATTCTTCTCTCGT
76AK5ox-BP-R	GGGGACCACTTTGTACAAGAAAGCTGGGTTTTAAAGCTTGATAGGAATAGCCCAA

## Sheet: Table S2
Parameter	GDR21100219 (2Y)	MJ20220120176 (2M)
Estimated Number of Cells	14524	13205
Fraction Reads in Cells	0.552	0.622
Mean Reads per Cell	24507	29139
Median UMI Counts per Cell	1788	4043
Median Genes per Cell	876	1531
Total Genes Detected	24758	25851
Number of Reads	355935034	384783199
Number of Short Reads Skipped	1	11
Valid Barcodes	0.981	0.98
Valid UMIs	0.999	1
Sequencing Saturation	0.605	0.592
Q30 Bases in Barcode	0.955	0.969
Q30 Bases in RNA Read	0.905	0.904
Q30 Bases in UMI	0.948	0.946
Reads Mapped to Genome	0.905	0.895
Reads Mapped Confidently to Genome	0.819	0.822
Reads Mapped Confidently to Intergenic	0.077	0.056
Reads Mapped Confidently to Intronic	0.011	0.013
Reads Mapped Confidently to Exonic	0.731	0.753
Reads Mapped Confidently to Transcriptome	0.729	0.753
Reads Mapped Antisense to Gene	0.01	0.01
Chemistry	Single Cell 3' v3	Single Cell 3' v3
Include Introns	TRUE	TRUE
Pipeline Version	cellranger-7.1.0	cellranger-7.1.0

## Sheet: Table S3
Salvia miltiorrhiza is a non-model species and most loci in the current reference annotation do not have community-curated gene symbols, and many predicted genes have not been experimentally validated. Therefore, to avoid assigning potentially misleading symbols, we adopted a hierarchical naming strategy: (i) genes previously characterized in S. miltiorrhiza (from the literature) and genes newly …
sm_gene_id	synteny_score(MCScanX)	at_gene_symbol	at_agi_id	sm_ref_description	sm_literature_name
LOC130990203			AT3G26310	salviol synthase-like	CYP71D375
LOC131015108			AT2G45560	ferruginol synthase-like	CYP76AH1
LOC131015109			AT2G45560	sugiol synthase-like	CYP76AH3
LOC131015954			AT2G45550	carnosic acid synthase-like	CYP76AK5
LOC131009528	969	ACAT2	AT5G48230	acetyl-CoA acetyltransferase 2-like	SmAACT1
LOC130985934	871	AACT1	AT5G47720	acetyl-CoA acetyltransferase 2	SmAACT2
LOC130991840	1040	PKT4	AT2G33150	3-ketoacyl-CoA thiolase 2%2C peroxisomal	SmAACT3
LOC130995461			AT2G33150	3-ketoacyl CoA thiolase 1%2C peroxisomal-like	SmAACT4
LOC131001276	1030	PKT4	AT2G33150	3-ketoacyl-CoA thiolase 2%2C peroxisomal-like	SmAACT6
LOC131017444			AT2G26930	4-diphosphocytidyl-2-C-methyl-D-erythritol kinase%2C chloroplastic	SmCMK
LOC131015110			AT4G02780	copalyl diphosphate synthase CPS1%2C chloroplastic	SmCPS1
LOC131019962	1080	DXR	AT5G62790	1-deoxy-D-xylulose 5-phosphate reductoisomerase%2C chloroplastic	SmDXR
LOC130991591	1630	CLA1	AT4G15560	probable 1-deoxy-D-xylulose-5-phosphate synthase%2C chloroplastic	SmDXS1
LOC131003911			AT4G15560	probable 1-deoxy-D-xylulose-5-phosphate synthase 2%2C chloroplastic	SmDXS2
LOC131001517			AT4G15560	probable 1-deoxy-D-xylulose-5-phosphate synthase 2%2C chloroplastic	SmDXS3
LOC131024907	604	DXPS3	AT5G11380	probable 1-deoxy-D-xylulose-5-phosphate synthase%2C chloroplastic	SmDXS4
LOC130986581			AT4G36810	geranylgeranyl pyrophosphate synthase%2C chloroplastic-like	SmGGPPS1
LOC130988920			AT4G36810	geranylfarnesyl diphosphate synthase%2C chloroplastic-like	SmGGPPS3
LOC131005386	925	HDR	AT4G34350	4-hydroxy-3-methylbut-2-enyl diphosphate reductase%2C chloroplastic-like	SmHDR2
LOC131005379	966L	HDR	AT4G34350	4-hydroxy-3-methylbut-2-enyl diphosphate reductase%2C chloroplastic-like	SmHDR3
LOC131011022	927	HMG1	AT1G76490	3-hydroxy-3-methylglutaryl coenzyme A reductase 1-like	SmHMGR1
LOC131020849	723	HMG2	AT1G76490	3-hydroxy-3-methylglutaryl-coenzyme A reductase-like	SmHMGR2
LOC130995288	938	HMG1	AT1G76490	3-hydroxy-3-methylglutaryl coenzyme A reductase 1	SmHMGR4
LOC131026271	934	HMGS	AT4G11820	hydroxymethylglutaryl-CoA synthase	SmHNGS2
LOC131005782	585	IPP2	AT3G02780	isopentenyl-diphosphate Delta-isomerase I	SmIPI1
LOC131015111			AT1G79460	miltiradiene synthase KSL1%2C chloroplastic	SmKSL1
LOC131019149			AT3G54250	diphosphomevalonate decarboxylase 2	SmMDC3
LOC131024965	397	ISPF	AT1G63970	2-C-methyl-D-erythritol 2%2C4-cyclodiphosphate synthase%2C chloroplastic	SmMDS
LOC130996938	579	MK	AT5G27450	mevalonate kinase-like	SmMK
LOC131024593	876	AT1G31910	AT1G31910	phosphomevalonate kinase%2C peroxisomal	SmPMK
LOC130984915			AT5G27395	uncharacterized LOC130984915
LOC130984919			AT5G27390	uncharacterized LOC130984919
LOC130984920			AT2G22540	MADS-box protein SVP-like
LOC130984923				uncharacterized LOC130984923
LOC130984925			AT2G14110	uncharacterized LOC130984925
LOC130984926				30S ribosomal protein S20%2C chloroplastic
LOC130984927				peptidyl-prolyl cis-trans isomerase FKBP12-like
LOC130984928				uncharacterized LOC130984928
LOC130984929				peptidyl-prolyl cis-trans isomerase FKBP12-like
LOC130984933				uncharacterized LOC130984933
LOC130984945				uncharacterized LOC130984945
LOC130984948			AT5G43470	putative late blight resistance protein homolog R1B-16
LOC130984949	637	FLK	AT3G04610	flowering locus K homology domain-like
LOC130984950				uncharacterized LOC130984950
LOC130984953			AT1G08800	myosin-binding protein 1-like
LOC130984955	131	WDL1		protein WVD2-like 2
LOC130984956	549	TPR10	AT3G04710	uncharacterized LOC130984956
LOC130984957			AT1G19260	uncharacterized LOC130984957
LOC130984959	187L	TPR10		uncharacterized LOC130984959
LOC130984960	236L	TPR10		uncharacterized LOC130984960
LOC130984961	94	AT3G04700		uncharacterized LOC130984961
LOC130984962				PRA1 family protein E-like
LOC130984966			AT1G15780	mediator of RNA polymerase II transcription subunit 15a
LOC130984967			AT4G15570	probable helicase MAGATAMA 3
LOC130984970			AT4G15570	probable helicase MAGATAMA 3
LOC130984974				mediator of RNA polymerase II transcription subunit 15a-like
LOC130984975				uncharacterized LOC130984975
LOC130984979			AT1G08780	prefoldin subunit 4
LOC130984980				sec-independent protein translocase protein TATA%2C chloroplastic-like
LOC130984981				light-inducible protein CPRF2-like
LOC130984982				uncharacterized LOC130984982
LOC130984983				uncharacterized LOC130984983
LOC130984984			AT2G38290	ammonium transporter 2 member 4-like
LOC130984985	421	AT3G04780	AT3G04780	PITH domain-containing protein At3g04780
LOC130984986	379	EMB3119	AT3G04790	probable ribose-5-phosphate isomerase 3%2C chloroplastic
LOC130984987	642	NEK2	AT3G04810	serine/threonine-protein kinase Nek2
LOC130984989	506	PEPKR1	AT1G12580	calcium-dependent protein kinase 26
LOC130984991	838	AT3G04820	AT3G04820	multisubstrate pseudouridine synthase 7
LOC130984992			AT5G27970	uncharacterized LOC130984992
LOC130984993	190	AT3G04890	AT3G04890	uncharacterized LOC130984993
LOC130984994				uncharacterized LOC130984994
LOC130984996			AT3G05040	protein HASTY 1
LOC130984997			AT5G28050	guanosine deaminase
LOC130984998			AT3G06430	pentatricopeptide repeat-containing protein At3g06430%2C chloroplastic
LOC130984999			AT3G05170	phosphoglycerate mutase-like protein AT74
LOC130985000			AT1G54820	pto-interacting protein 1
LOC130985001				E3 ubiquitin-protein ligase ATL6-like
LOC130985002				heavy metal-associated isoprenylated plant protein 34-like
LOC130985003			AT5G27430	signal peptidase complex subunit 3B-like
LOC130985004			AT1G54840	increased DNA methylation 3-like
LOC130985005			AT1G54920	uncharacterized LOC130985005
LOC130985006				uncharacterized LOC130985006
LOC130985007	72	TRM10		uncharacterized LOC130985007
LOC130985008			AT1G50180	putative late blight resistance protein homolog R1B-16
LOC130985011	209	AT4G11790	AT4G11790	uncharacterized LOC130985011
LOC130985013			AT1G50180	putative late blight resistance protein homolog R1A-10
LOC130985014			AT5G27560	uncharacterized LOC130985014
LOC130985015			AT3G05345	uncharacterized LOC130985015
LOC130985016			AT5G47310	deSI-like protein At4g17486
LOC130985017			AT1G78570	trifunctional UDP-glucose 4%2C6-dehydratase/UDP-4-keto-6-deoxy-D-glucose 3%2C5-epimerase/UDP-4-keto-L-rhamnose-reductase RHM1-like
LOC130985018			AT3G58800	uncharacterized LOC130985018
LOC130985019			AT3G58790	probable galacturonosyltransferase 15
LOC130985021			AT3G42170	zinc finger BED domain-containing protein RICESLEEPER 1-like
LOC130985022			AT4G30270	xyloglucan endotransglucosylase/hydrolase protein 24-like
LOC130985024				trafficking protein particle complex II-specific subunit 130 homolog
LOC130985025	762	AT1G12600	AT4G23010	UDP-galactose/UDP-glucose transporter 2
LOC130985026			AT3G54010	peptidyl-prolyl cis-trans isomerase PASTICCINO1-like
LOC130985028			AT4G30270	xyloglucan endotransglucosylase protein 1-like
LOC130985029				peroxisomal and mitochondrial division factor 2-like
LOC130985030	1150	MPK20	AT2G42880	mitogen-activated protein kinase 20-like
LOC130985033			AT5G43470	putative late blight resistance protein homolog R1A-3
LOC130985034	145	DDF1		dehydration-responsive element-binding protein 1E-like
LOC130985037			AT5G43470	putative late blight resistance protein homolog R1B-16
LOC130985038	416	ML2	AT1G29400	protein MEI2-like 5
LOC130985039	685	AT2G42910	AT2G42910	ribose-phosphate pyrophosphokinase 4
LOC130985040	128	AT1G12630		ethylene-responsive transcription factor ERF026-like
LOC130985041			AT4G23100	glutamate--cysteine ligase%2C chloroplastic-like
LOC130985042	338	GPAT1	AT1G06520	glycerol-3-phosphate acyltransferase 1
LOC130985043	64	AT2G42900		uncharacterized LOC130985043
LOC130985046			AT5G35450	putative late blight resistance protein homolog R1A-10
LOC130985047				uncharacterized LOC130985047
LOC130985048			AT4G33990	pentatricopeptide repeat-containing protein At4g33990-like
LOC130985049	47L	AT2G42930		glucan endo-1%2C3-beta-glucosidase 12-like
LOC130985051	411	AT2G42920	AT2G42920	pentatricopeptide repeat-containing protein At2g42920%2C chloroplastic
LOC130985053	169	AT1G06510	AT1G06510	uncharacterized LOC130985053
LOC130985054				WRKY transcription factor 28-like
LOC130985056	841	AT2G42960	AT3G59110	probable receptor-like protein kinase At2g42960
LOC130985058	3060	CalS7	AT1G06490	callose synthase 7-like
LOC130985059			AT1G67930	conserved oligomeric Golgi complex subunit 5
LOC130985060			AT5G50890	GDSL esterase/lipase At4g10955-like
LOC130985062				uncharacterized LOC130985062
LOC130985063			AT5G35450	putative late blight resistance protein homolog R1B-16
LOC130985064			AT2G38020	protein VACUOLELESS1
LOC130985065	694	AT4G23030	AT4G23030	protein DETOXIFICATION 49-like
LOC130985066			AT2G04160	subtilisin-like protease SBT5.3
LOC130985067				heavy metal-associated isoprenylated plant protein 46-like
LOC130985069			AT4G20820	tetrahydroberberine oxidase-like
LOC130985070				uncharacterized LOC130985070
LOC130985074			AT4G20820	tetrahydroberberine oxidase-like
LOC130985075			AT4G20820	tetrahydroberberine oxidase-like
LOC130985076			AT4G20820	tetrahydroberberine oxidase-like
LOC130985077			AT4G20820	tetrahydroberberine oxidase-like
LOC130985080	174L	AT5G44390	AT4G20820	tetrahydroberberine oxidase-like
LOC130985081	255L	AT4G20820	AT4G20820	tetrahydroberberine oxidase-like
LOC130985082	264L	MEE23	AT4G20820	tetrahydroberberine oxidase-like
LOC130985083	207L	AT2G34810	AT4G20820	tetrahydroberberine oxidase-like
LOC130985084	961	LPLAT1	AT1G12640	lysophospholipid acyltransferase 1-like
LOC130985085	226L	MEE23	AT4G20820	berberine bridge enzyme-like 18
LOC130985087	221L	MEE23	AT4G20820	tetrahydroberberine oxidase-like
LOC130985088	296L	MEE23	AT4G20820	tetrahydroberberine oxidase-like
LOC130985089	226L	AT4G20800	AT1G30760	tetrahydroberberine oxidase-like
LOC130985090	82L	MEE23	AT1G30760	tetrahydroberberine oxidase-like
LOC130985091	75L	MEE23	AT1G30760	tetrahydroberberine oxidase-like
LOC130985096	220L	MEE23	AT1G30700	berberine bridge enzyme-like 8
LOC130985097	223L	MEE23	AT1G30700	berberine bridge enzyme-like 8
LOC130985098	270L	MEE23	AT4G20840	berberine bridge enzyme-like 21
LOC130985099	686	MEE23	AT1G30760	berberine bridge enzyme-like 15
LOC130985100				uncharacterized LOC130985100
LOC130985101	451L	FAH1	AT2G34770	dihydroceramide fatty acyl 2-hydroxylase FAH1-like
LOC130985102			AT5G52060	BAG family molecular chaperone regulator 1-like
LOC130985105	49	AT4G20880		uncharacterized LOC130985105
LOC130985106	1210	TUB9	AT2G29550	tubulin beta chain
LOC130985107	297	MS5	AT4G20900	protein POLLENLESS 3-like
LOC130985108	478	AT4G20930	AT4G20930	probable 3-hydroxyisobutyrate dehydrogenase%2C mitochondrial
LOC130985109	549	AT1G30540	AT1G30540	uncharacterized LOC130985109
LOC130985110				uncharacterized LOC130985110
LOC130985111			AT4G21160	ADP-ribosylation factor GTPase-activating protein AGD12
LOC130985112	177	NF-YA7	AT1G30500	nuclear transcription factor Y subunit A-7-like
LOC130985113				uncharacterized LOC130985113
LOC130985114	1420	PHV	AT2G34710	homeobox-leucine zipper protein ATHB-14
LOC130985115				kxDL motif-containing protein LO9-177
LOC130985116				protein BZR1 homolog 4-like
LOC130985117	1220	AT1G30470	AT1G30470	uncharacterized LOC130985117
LOC130985118			AT5G19620	outer envelope protein 80%2C chloroplastic
LOC130985119	2830	AIR9	AT2G34680	187-kDa microtubule-associated protein AIR9
LOC130985120	198	SAY1	AT4G11740	plant UBX domain-containing protein 8-like
LOC130985121	949	AT1G30440	AT1G30440	BTB/POZ domain-containing protein At1g30440
LOC130985122			AT4G21120	cationic amino acid transporter 1
LOC130985123	286	AT2G34670	AT2G34670	protein ALTERED PHOSPHATE STARVATION RESPONSE 1
LOC130985124			AT1G29320	uncharacterized LOC130985124
LOC130985125	1320	ABCC12	AT2G34660	ABC transporter C family member 12-like
LOC130985126	3100	ABCC1	AT2G34660	ABC transporter C family member 2-like
LOC130985129			AT4G05420	DNA damage-binding protein 1
LOC130985130			AT5G50960	cytosolic Fe-S cluster assembly factor NBP35
LOC130985132			AT3G55010	phosphoribosylformylglycinamidine cyclo-ligase%2C chloroplastic-like
LOC130985133				uncharacterized LOC130985133
LOC130985135	530	PID	AT2G34650	protein kinase PINOID-like
LOC130985136			AT4G05460	putative F-box/LRR-repeat protein 23
LOC130985137				F-box protein SKIP19-like
LOC130985138			AT4G05460	F-box protein SKIP19-like
LOC130985139			AT4G05460	F-box protein SKIP19-like
LOC130985142			AT4G05460	putative F-box/LRR-repeat protein 23
LOC130985143			AT4G05460	putative F-box/LRR-repeat protein 23
LOC130985144				uncharacterized LOC130985144
LOC130985145			AT4G05460	putative F-box/LRR-repeat protein 23
LOC130985146				F-box protein SKIP19-like
LOC130985147			AT4G21070	protein BREAST CANCER SUSCEPTIBILITY 1 homolog
LOC130985148			AT4G01570	pentatricopeptide repeat-containing protein At4g01570
LOC130985149			AT1G07705	probable NOT transcription complex subunit VIP2
LOC130985154	183	DLAH	AT1G30370	phospholipase A1-Igamma1%2C chloroplastic
LOC130985155	316L	ERD4	AT1G30360	CSC1-like protein ERD4
LOC130985156	640	ERD4	AT1G30360	CSC1-like protein ERD4
LOC130985157			AT4G21060	hydroxyproline O-galactosyltransferase GALT2
LOC130985158			AT1G09830	phosphoribosylamine--glycine ligase-like
LOC130985159			AT1G12910	WD repeat-containing protein LWD1-like
LOC130985160			AT2G34640	protein PLASTID TRANSCRIPTIONALLY ACTIVE 12%2C chloroplastic
LOC130985161	1070	ARF6	AT1G30330	auxin response factor 6
LOC130985162	288	AT1G30320	AT1G30320	uncharacterized LOC130985162
LOC130985163				uncharacterized LOC130985163
LOC130985164	1000	AT1G30290	AT1G30290	pentatricopeptide repeat-containing protein At5g41170%2C mitochondrial
LOC130985165	682	AT1G30300	AT1G30300	putative hydrolase C777.06c
LOC130985167	120	AT1G30280		uncharacterized LOC130985167
LOC130985168			AT2G34630	solanesyl diphosphate synthase 3%2C chloroplastic/mitochondrial
LOC130985169	1090	CIPK23	AT1G30270	CBL-interacting serine/threonine-protein kinase 23
LOC130985170			AT4G15850	DEAD-box ATP-dependent RNA helicase 1
LOC130985172			AT1G65030	uncharacterized LOC130985172
LOC130985173	134	AT4G18400		uncharacterized LOC130985173
LOC130985176	517	AT4G23050	AT4G23050	serine/threonine-protein kinase CTR1
LOC130985177	207	AT5G46160	AT5G46160	50S ribosomal protein HLP%2C mitochondrial
LOC130985178				uncharacterized LOC130985178
LOC130985180	332L	AT1G30200	AT5G46170	F-box protein At5g46170-like
LOC130985181	372	AT1G30200	AT5G46170	F-box protein At5g46170-like
LOC130985182	939	DELTA-OAT	AT5G46180	ornithine aminotransferase%2C mitochondrial
LOC130985183	256	AT4G18375	AT5G46190	KH domain-containing protein At4g18375-like
LOC130985184	152	AT4G18372		uncharacterized LOC130985184
LOC130985185	272	DEG5	AT4G18370	protease Do-like 5%2C chloroplastic
LOC130985186	61	AT1G30190		uncharacterized LOC130985186
LOC130985188	806	GOX3	AT3G14420	glycolate oxidase
LOC130985190	64	JAZ8		protein TIFY 5A
LOC130985191	485	AT1G30130	AT1G30130	uncharacterized LOC130985191
LOC130985192	900	PDH-E1 BETA	AT2G34590	pyruvate dehydrogenase E1 component subunit beta-3%2C chloroplastic-like
LOC130985193	74L	IQD22		protein IQ-DOMAIN 22-like
LOC130985194	794	NCED5	AT1G78390	9-cis-epoxycarotenoid dioxygenase NCED2%2C chloroplastic
LOC130985195			AT2G37690	phosphoribosylaminoimidazole carboxylase%2C chloroplastic
LOC130985196	91	AT2G34585		outer envelope membrane protein 7-like
LOC130985202	564	AT1G30080	AT1G30080	glucan endo-1%2C3-beta-glucosidase 14-like
LOC130985203	436	RBL6	AT1G63120	RHOMBOID-like protein 2
LOC130985205			AT1G78960	dammarenediol II synthase-like
LOC130985207			AT1G78960	dammarenediol II synthase-like
LOC130985208			AT1G78960	dammarenediol II synthase-like
LOC130985210	349	GA2OX2	AT1G30040	gibberellin 2-beta-dioxygenase-like
LOC130985212	381	AT1G30070	AT1G30070	uncharacterized LOC130985212
LOC130985219	976	nMAT1	AT1G30010	nuclear intron maturase 1%2C mitochondrial
LOC130985220	119	AT1G30020		uncharacterized LOC130985220
LOC130985221			AT5G10170	inositol-3-phosphate synthase-like
LOC130985222	310	PFD6	AT1G29990	prefoldin subunit 6
LOC130985223			AT1G75330	ornithine transcarbamylase%2C chloroplastic
LOC130985225				uncharacterized LOC130985225
LOC130985227	1020L	ABCB9	AT4G18050	ABC transporter B family member 9-like
LOC130985229	1440	SS4	AT4G18240	probable starch synthase 4%2C chloroplastic/amyloplastic
LOC130985230			AT1G29750	probable LRR receptor-like serine/threonine-protein kinase RFK1
LOC130985232	626	AT4G18820	AT4G18820	protein STICHEL-like 3
LOC130985233			AT1G78580	alpha%2Calpha-trehalose-phosphate synthase [UDP-forming] 1-like
LOC130985234			AT2G13620	cation/H(+) antiporter 15-like
LOC130985235	120	AT4G18150	AT1G29370	protein SCD5-like
LOC130985236			AT5G45650	subtilisin-like protease SBT5.6
LOC130985239	406	AT4G11670	AT4G11670	protein unc-13 homolog
LOC130985240			AT1G29400	protein MEI2-like 2
LOC130985242	780	PUB17	AT1G29340	U-box domain-containing protein 17-like
LOC130985244			AT5G10530	L-type lectin-domain containing receptor kinase IX.1-like
LOC130985245	342	MEE62	AT5G45800	calmodulin-binding receptor kinase CaMRLK
LOC130985246	52	AT1G29240		uncharacterized LOC130985246
LOC130985247	239	AT5G46420	AT5G46420	uncharacterized LOC130985247
LOC130985248			AT1G29800	uncharacterized LOC130985248
LOC130985250	1080	AT4G18810	AT4G18810	protein HIGH CHLOROPHYLL FLUORESCENCE PHENOTYPE 173%2C chloroplastic
LOC130985251			AT1G27040	protein NRT1/ PTR FAMILY 4.5-like
LOC130985252			AT4G18270	phospho-N-acetylmuramoyl-pentapeptide-transferase homolog
LOC130985253			AT1G29690	MACPF domain-containing protein CAD1-like
LOC130985254	685	AT1G29830	AT1G29820	uncharacterized LOC130985254
LOC130985255	1160	RWA4	AT5G46340	protein REDUCED WALL ACETYLATION 3-like
LOC130985256			AT3G03960	T-complex protein 1 subunit theta-like
LOC130985257				transcription factor GTE11-like
LOC130985258			AT2G34190	nucleobase-ascorbate transporter 2-like
LOC130985259			AT2G44760	uncharacterized LOC130985259
LOC130985260				putative F-box protein At3g52320
LOC130985261	316	SSP4b	AT5G46410	uncharacterized LOC130985261
LOC130985262	1350	AT1G29310	AT1G29310	uncharacterized LOC130985262
LOC130985263	737	AT5G46390	AT5G46390	carboxyl-terminal-processing peptidase 1%2C chloroplastic
LOC130985264	1160	KASI	AT5G46290	3-oxoacyl-[acyl-carrier-protein] synthase I%2C chloroplastic-like
LOC130985265	541	CIPK18	AT4G18700	CBL-interacting serine/threonine-protein kinase 12-like
LOC130985266			AT5G58730	inositol 3-kinase-like
LOC130985267				uncharacterized LOC130985267
LOC130985269	144	UNE1	AT1G29300	protein GRAVITROPIC IN THE LIGHT 1-like
LOC130985270			AT1G29220	uncharacterized LOC130985270
LOC130985271	376	RLP51	AT4G18760	receptor-like protein 51
LOC130985272	536	KCO6	AT4G18160	two-pore potassium channel 3-like
LOC130985273	291	HSF A4A	AT4G18880	heat stress transcription factor A-4c-like
LOC130985274	302	PUP10	AT4G18210	probable purine permease 10
LOC130985277			AT3G59090	tobamovirus multiplication protein 1-like
LOC130985278				two-component response regulator ARR10-like
LOC130985279	364	AT1G29790	AT1G29790	probable methyltransferase At1g29790
LOC130985280	321	LARP6a	AT5G46250	la-related protein 6A
LOC130985281	245L	AT1G29660	AT5G45670	GDSL esterase/lipase At5g45670-like
LOC130985288	571	EMB1586	AT1G12770	DEAD-box ATP-dependent RNA helicase 47A
LOC130985292			AT1G17020	oxoglutarate-dependent flavonoid 7-O-demethylase 1-like
LOC130985293	101L	AT1G29660	AT5G45670	GDSL esterase/lipase At1g33811-like
LOC130985295	713	AT4G18060	AT4G18060	SH3 domain-containing protein 3
LOC130985297			AT5G27400	uncharacterized LOC130985297
LOC130985298			AT1G06270	pentatricopeptide repeat-containing protein At1g06270
LOC130985299	321	AT-HSFB2B	AT4G11660	heat stress transcription factor B-2b
LOC130985300				intron-encoded DNA endonuclease aI4-like
LOC130985303	220	WRKY71	AT1G29860	WRKY transcription factor 28-like
LOC130985304	172	BEH3	AT1G78700	BES1/BZR1 homolog protein 4-like
LOC130985306	50	AT4G18070		uncharacterized LOC130985306
LOC130985307	172	WRKY65	AT1G29280	probable WRKY transcription factor 65
LOC130985308				uncharacterized LOC130985308
LOC130985309			AT4G20330	uncharacterized LOC130985309
LOC130985310	517	AT2G34460	AT2G34460	uncharacterized protein At2g34460%2C chloroplastic
LOC130985311	452	NIP1%3B2	AT4G18910	aquaporin NIP1-1-like
LOC130985312	378	AT4G18975	AT4G18975	pentatricopeptide repeat-containing protein At4g18975%2C chloroplastic-like
LOC130985313	259	AT4G18920	AT5G45690	oil body-associated protein 2A-like
LOC130985316			AT4G18260	uncharacterized protein At4g18257-like
LOC130985320	69	AT4G18740		SAP-like protein BP-73
LOC130985321				uncharacterized LOC130985321
LOC130985323	82	AT4G18650	AT4G18650	protein DOG1-like 4
LOC130985324	365	AT1G29550	AT4G18040	eukaryotic translation initiation factor 4E-2-like
LOC130985325			AT3G14770	bidirectional sugar transporter SWEET2a
LOC130985326	410	AT4G18230	AT4G18230	uncharacterized LOC130985326
LOC130985327	49L	RWA4		uncharacterized LOC130985327
LOC130985328				agamous-like MADS-box protein AGL62
LOC130985329	479	RABA1d	AT4G18800	ras-related protein RIC2
LOC130985330			AT1G29395	cold-regulated 413 inner membrane protein 1%2C chloroplastic-like
LOC130985331	514	ERD2	AT1G29330	ER lumen protein-retaining receptor A
LOC130985333	541	RPL18AA	AT1G29970	60S ribosomal protein L18a-like
LOC130985334			AT1G60970	coatomer subunit zeta-1-like
LOC130985335	247	AT1G29520	AT5G46530	membrane protein PM19L-like
LOC130985336	55	AT1G29960		mitochondrial ATP-independent inner membrane protease subunit 1a-like
LOC130985337			AT2G32500	stress-response A/B barrel domain-containing protein UP3
LOC130985338				uncharacterized LOC130985338
LOC130985339	210	AT2G34450		high mobility group B protein 14
LOC130985340				uncharacterized LOC130985340
LOC130985341	318	AT4G18100	AT4G18100	60S ribosomal protein L32-1
LOC130985343	111	AT1G29640		protein S40-1-like
LOC130985344	234	AT5G45740		uncharacterized LOC130985344
LOC130985347				oxoglutarate-dependent flavonoid 7-O-demethylase 1-like
LOC130985348				uncharacterized LOC130985348
LOC130985349				uncharacterized LOC130985349
LOC130985350				uncharacterized LOC130985350
LOC130985352	160	PYL13		abscisic acid receptor PYL12-like
LOC130985354	666	PEX7	AT1G29260	peroxisome biogenesis protein 7
LOC130985355	141	AT1G29195		uncharacterized LOC130985355
LOC130985356				trihelix transcription factor ENAP1-like
LOC130985357	229L	LSH9	AT2G42610	protein LIGHT-DEPENDENT SHORT HYPOCOTYLS 10-like
LOC130985360	237	WAVE2	AT2G34150	protein SCAR3
LOC130985361	172	AT1G29160		dof zinc finger protein DOF1.5
LOC130985364	201	AT4G18593	AT4G18593	probable inactive dual specificity protein phosphatase-like At4g18593
LOC130985365	885	APG7	AT5G45900	ubiquitin-like modifier-activating enzyme atg7
LOC130985366			AT2G27430	U-box domain-containing protein 4-like
LOC130985367			AT3G15010	UBP1-associated protein 2C-like
LOC130985369	514	TBL38	AT1G29050	protein trichome birefringence-like 38
LOC130985370	281	AT1G29040	AT1G29040	uncharacterized LOC130985370
LOC130985371	169	AT1G29070		50S ribosomal protein L34%2C chloroplastic-like
LOC130985373			AT4G03140	short-chain dehydrogenase reductase 3a-like
LOC130985374			AT1G63250	probable DEAD-box ATP-dependent RNA helicase 48
LOC130985378				uncharacterized LOC130985378
LOC130985379	262L	AT4G18540	AT4G18540	adenylate-forming reductase 03009-like
LOC130985380			AT1G58060	DExH-box ATP-dependent RNA helicase DExH7%2C chloroplastic-like
LOC130985383				uncharacterized LOC130985383
LOC130985386				uncharacterized LOC130985386
LOC130985387				uncharacterized LOC130985387
LOC130985389	182L	AT5G45960	AT5G45960	GDSL esterase/lipase At5g45960-like
LOC130985392	123	SNI1	AT4G18470	negative regulator of systemic acquired resistance SNI1
LOC130985393	318	AT4G18460	AT4G18460	uncharacterized LOC130985393
LOC130985394				uncharacterized LOC130985394
LOC130985395	489	AT2G34060	AT2G34060	peroxidase 19
LOC130985396			AT1G10095	uncharacterized LOC130985396
LOC130985397	772	AT1G29030	AT2G34040	apoptosis inhibitor 5-like protein API5
LOC130985398	432	AT2G34050	AT2G34050	uncharacterized LOC130985398
LOC130985399	50L	AT1G29025	AT1G53210	sodium/calcium exchanger NCL-like
LOC130985400	1440	AT4G18465	AT4G18465	probable pre-mRNA-splicing factor ATP-dependent RNA helicase DEAH9
LOC130985401			AT1G53210	sodium/calcium exchanger NCL2-like
LOC130985402	79	AT1G29020	AT1G53210	sodium/calcium exchanger NCL-like
LOC130985403	88L	AT1G29020	AT1G53210	sodium/calcium exchanger NCL1-like
LOC130985404	285L	NUDX15	AT1G28960	nudix hydrolase 15%2C mitochondrial-like
LOC130985405	441	NUDX15	AT1G28960	nudix hydrolase 15%2C mitochondrial-like
LOC130985407	188	iqd9		protein IQ-DOMAIN 9-like
LOC130985408	838	CHLI1	AT4G18480	magnesium-chelatase subunit ChlI%2C chloroplastic-like
LOC130985411	299L	AT5G45920	AT5G45920	GDSL esterase/lipase At5g45920-like
LOC130985412	651	AT1G28690	AT1G28690	pentatricopeptide repeat-containing protein At1g28690%2C mitochondrial
LOC130985413			AT5G54960	pyruvate decarboxylase 1
LOC130985414	117L	ARAB-1	AT1G28570	GDSL esterase/lipase At1g28580-like
LOC130985416	193L	AT1G28640	AT1G28580	GDSL esterase/lipase At1g28580-like
LOC130985417	99L	AT1G28660	AT1G28570	GDSL esterase/lipase At1g28590-like
LOC130985418			AT3G51240	flavanone 3-dioxygenase-like
LOC130985422	680	AT1G12800	AT1G12800	uncharacterized LOC130985422
LOC130985424			AT1G58060	DExH-box ATP-dependent RNA helicase DExH7%2C chloroplastic-like
LOC130985427			AT4G03140	short-chain dehydrogenase reductase 3a-like
LOC130985428	541	AT4G18570	AT4G18570	protein CHUP1%2C chloroplastic-like
LOC130985429	503	TBL37	AT1G29050	protein trichome birefringence-like 38
LOC130985432			AT1G29040	uncharacterized LOC130985432
LOC130985433				50S ribosomal protein L34%2C chloroplastic-like
LOC130985434			AT3G15010	UBP1-associated protein 2C-like
LOC130985435			AT2G27430	uncharacterized LOC130985435
LOC130985439				ethylene-response factor C3-like
LOC130985441	476	RAC2	AT4G35020	rac-like GTP-binding protein RAC13
LOC130985443				uncharacterized LOC130985443
LOC130985444	133	AT1G28540		uncharacterized LOC130985444
LOC130985445	272	AT5G46020		uncharacterized LOC130985445
LOC130985446				uncharacterized LOC130985446
LOC130985447	266	AT1G28530	AT1G28530	uncharacterized LOC130985447
LOC130985448	525	VOZ1	AT1G28520	transcription factor VOZ1
LOC130985449			AT5G41140	uncharacterized LOC130985449
LOC130985451	244	AT1G28510	AT1G28510	OPA3-like protein
LOC130985453	555	ETT	AT2G33860	auxin response factor 3-like
LOC130985455	126	GRX480		monothiol glutaredoxin-S5-like
LOC130985456				homeobox-leucine zipper protein ATHB-52
LOC130985457	1510	AT5G46070	AT5G46070	uncharacterized LOC130985457
LOC130985458	345	NAC010	AT1G28470	NAC domain-containing protein 73-like
LOC130985460	109	AT5G46080	AT5G46080	serine/threonine-protein kinase-like protein ACR4
LOC130985461	946	HSL1	AT1G28440	receptor-like protein kinase HSL1
LOC130985462			AT2G40430	ribosome biogenesis protein NOP53
LOC130985463	587	AT5G46100	AT5G46100	pentatricopeptide repeat-containing protein At5g46100
LOC130985466	824	APE2	AT5G46110	triose phosphate/phosphate translocator%2C chloroplastic
LOC130985467	887	HB-1	AT1G28420	homeobox-DDT domain protein RLT1-like
LOC130985468			AT1G63430	probable LRR receptor-like serine/threonine-protein kinase At1g63430
LOC130985469			AT2G20560	uncharacterized LOC130985469
LOC130985470			AT3G46970	uncharacterized LOC130985470
LOC130985472	157	AT2G33855		uncharacterized LOC130985472
LOC130985473	55	AT1G28400		protein E6-like
LOC130985474				uncharacterized LOC130985474
LOC130985475	72	AT1G28395		protein NUCLEAR FUSION DEFECTIVE 6%2C mitochondrial-like
LOC130985476	196	AT2G33845		uncharacterized protein At4g28440-like
LOC130985477	759	NSL1	AT1G28380	MACPF domain-containing protein NSL1
LOC130985478				protein DEHYDRATION-INDUCED 19-like
LOC130985479	98	ERF12		ethylene-responsive transcription factor 4
LOC130985480				uncharacterized LOC130985480
LOC130985481	142L	ERF12		ethylene-responsive transcription factor 12
LOC130985482	958	RLP4	AT1G28340	receptor-like protein 4
LOC130985483			AT5G41190	RNA-binding NOB1-like protein
LOC130985484	90	FES1		protein FRIGIDA-ESSENTIAL 1
LOC130985485	101	DYL1		dormancy-associated protein 1
LOC130985486			AT5G44280	putative E3 ubiquitin-protein ligase RING1a
LOC130985487	277	DEG15	AT1G28320	glyoxysomal processing protease%2C glyoxysomal
LOC130985488	372	MBAC1	AT2G33820	mitochondrial arginine transporter BAC1
LOC130985490				uncharacterized LOC130985490
LOC130985491	158L	AT1G28310		dof zinc finger protein DOF1.4-like
LOC130985492	152	AT1G28310		dof zinc finger protein DOF3.1-like
LOC130985494				uncharacterized protein ECU03_1610-like
LOC130985495			AT2G32700	transcriptional corepressor LEUNIG_HOMOLOG-like
LOC130985498	185	AT1G28260	AT1G28260	nonsense-mediated mRNA decay factor SMG7-like
LOC130985499	130	AT1G28250		uncharacterized LOC130985499
LOC130985500	152	AT1G28280	AT1G28280	VQ motif-containing protein 4
LOC130985502				uncharacterized LOC130985502
LOC130985503				uncharacterized LOC130985503
LOC130985504	106	AGP31		non-classical arabinogalactan protein 31
LOC130985505				uncharacterized LOC130985505
LOC130985507			AT4G32480	uncharacterized LOC130985507
LOC130985508	639	AT4G04960	AT4G04960	L-type lectin-domain containing receptor kinase VII.1-like
LOC130985509			AT4G30930	50S ribosomal protein L21%2C mitochondrial-like
LOC130985510	1500	GSL1	AT4G04970	callose synthase 11-like
LOC130985511			AT2G20120	protein LIKE COV 1-like
LOC130985512			AT5G22620	probable 2-carboxy-D-arabinitol-1-phosphatase
LOC130985514	342	AT2G33793	AT2G33793	uncharacterized LOC130985514
LOC130985515			AT2G20710	pentatricopeptide repeat-containing protein At2g20710%2C mitochondrial-like
LOC130985516				E3 ubiquitin-protein ligase RMA1H1-like
LOC130985517				heat stress transcription factor B-1-like
LOC130985518	923	GRXS17	AT4G04950	monothiol glutaredoxin-S17
LOC130985519			AT4G21705	pentatricopeptide repeat-containing protein At4g21705%2C mitochondrial-like
LOC130985521				uncharacterized LOC130985521
LOC130985523			AT1G65070	uncharacterized LOC130985523
LOC130985524	814	ALN	AT4G04955	allantoinase
LOC130985525			AT4G27450	stem-specific protein TSJT1-like
LOC130985528			AT1G11170	uncharacterized LOC130985528
LOC130985529	520	SCAMP2	AT1G61250	secretory carrier-associated membrane protein 2-like
LOC130985530				uncharacterized LOC130985530
LOC130985531	75L	AT1G61255		glycine-rich cell wall structural protein
LOC130985532	781	AT1G11160	AT1G61210	katanin p80 WD40 repeat-containing subunit B1 homolog KTN80.4
LOC130985533	99	BRD4	AT1G61215	uncharacterized LOC130985533
LOC130985534	351	SUB	AT4G03390	protein STRUBBELIG-RECEPTOR FAMILY 3-like
LOC130985535	47	AT1G11125		pre-mRNA-splicing factor CWC22
LOC130985536	98	AT1G11120		uncharacterized LOC130985536
LOC130985537	199L	AT1G11110	AT1G61150	protein GID8 homolog
LOC130985538				uncharacterized LOC130985538
LOC130985539	433	AT1G11100	AT1G61140	helicase-like transcription factor CHR28
LOC130985540	438	scpl31	AT1G11080	serine carboxypeptidase-like 31
LOC130985541	419	AT1G11090	AT1G11090	caffeoylshikimate esterase
LOC130985543	286	NAC025	AT1G61110	NAC transcription factor 25-like
LOC130985545	199	AT1G61105	AT1G61105	probable 2' cyclic ADP-D-ribose synthase BdTIR
LOC130985547				polyphenol oxidase%2C chloroplastic-like
LOC130985549			AT2G35630	protein MOR1
LOC130985550				dof zinc finger protein 4-like
LOC130985551			AT4G21660	uncharacterized LOC130985551
LOC130985556	498	VIP5	AT1G61040	protein RTF1 homolog
LOC130985557			AT3G51000	uncharacterized LOC130985557
LOC130985558			AT3G51000	uncharacterized LOC130985558
LOC130985559			AT3G59890	4-hydroxy-tetrahydrodipicolinate reductase 1%2C chloroplastic-like
LOC130985560			AT3G51000	uncharacterized LOC130985560
LOC130985561	353	AT1G61030	AT1G61030	wings apart-like protein 2
LOC130985562				probable protein ABIL1
LOC130985563			AT4G21670	RNA polymerase II C-terminal domain phosphatase-like 1
LOC130985564			AT3G09010	cold-responsive protein kinase 1-like
LOC130985565			AT2G20760	clathrin light chain 2-like
LOC130985566			AT4G04920	mediator of RNA polymerase II transcription subunit 16
LOC130985567			AT4G27450	stem-specific protein TSJT1-like
LOC130985568			AT1G60490	phosphatidylinositol 3-kinase%2C root isoform
LOC130985569				uncharacterized LOC130985569
LOC130985570			AT1G07180	internal alternative NAD(P)H-ubiquinone oxidoreductase A1%2C mitochondrial-like
LOC130985571			AT2G32230	proteinaceous RNase P 1%2C chloroplastic/mitochondrial-like
LOC130985572			AT4G27460	CBS domain-containing protein CBSX5-like
LOC130985573			AT1G11190	endonuclease 1
LOC130985574			AT4G21585	endonuclease 4-like
LOC130985575			AT3G47160	E3 ubiquitin-protein ligase AIRP2-like
LOC130985576			AT4G27650	protein PELOTA 1
LOC130985577			AT2G28470	beta-galactosidase 6-like
LOC130985578			AT4G21580	uncharacterized LOC130985578
LOC130985579			AT1G11200	uncharacterized LOC130985579
LOC130985581				uncharacterized LOC130985581
LOC130985582			AT5G17570	uncharacterized LOC130985582
LOC130985583				protein FAR1-RELATED SEQUENCE 5-like
LOC130985584				uncharacterized LOC130985584
LOC130985586				uncharacterized LOC130985586
LOC130985587				uncharacterized LOC130985587
LOC130985588	198	VAL3	AT4G32010	B3 domain-containing protein Os07g0563300-like
LOC130985589				syntaxin-125-like
LOC130985590	392	SPHK1	AT4G21540	sphingosine kinase 1
LOC130985591			AT2G18750	calmodulin-binding protein 60 C-like
LOC130985592				uncharacterized LOC130985592
LOC130985593				uncharacterized LOC130985593
LOC130985594				uncharacterized LOC130985594
LOC130985596	783	FMN/FHY	AT4G21470	bifunctional riboflavin kinase/FMN phosphatase-like
LOC130985597	686	AT4G21520	AT4G21520	uncharacterized LOC130985597
LOC130985598				uncharacterized LOC130985598
LOC130985599	106	FBS2		F-box protein At1g61340-like
LOC130985600			AT5G18390	pentatricopeptide repeat-containing protein At5g18390%2C mitochondrial-like
LOC130985602	85L	NDB3		external alternative NAD(P)H-ubiquinone oxidoreductase B2%2C mitochondrial-like
LOC130985603			AT3G62980	protein TRANSPORT INHIBITOR RESPONSE 1-like
LOC130985605			AT4G29000	protein tesmin/TSO1-like CXC 5
LOC130985606			AT5G13430	cytochrome b-c1 complex subunit Rieske-4%2C mitochondrial-like
LOC130985607			AT1G01630	uncharacterized LOC130985607
LOC130985608	949	STP12	AT1G11260	sugar carrier protein C-like
LOC130985609	481	AT4G21450	AT4G21450	vesicle-associated protein 4-2-like
LOC130985610				uncharacterized LOC130985610
LOC130985611			AT4G05090	putative PAP-specific phosphatase%2C mitochondrial
LOC130985612	338	MYB102	AT4G21440	transcription factor MYB74-like
LOC130985615				putative cyclin-D6-1
LOC130985617			AT5G45540	uncharacterized LOC130985617
LOC130985618				probable disease resistance protein At4g19060
LOC130985620			AT5G45500	disease resistance RPP13-like protein 4
LOC130985621			AT1G11380	uncharacterized LOC130985621
LOC130985622			AT1G11360	universal stress protein PHOS32-like
LOC130985623				zinc finger protein CONSTANS-like
LOC130985624			AT1G11330	G-type lectin S-receptor-like serine/threonine-protein kinase At1g11300
LOC130985625				transcription factor NIGTH1-like
LOC130985626	429	AT1G11410	AT4G21380	receptor-like serine/threonine-protein kinase SD1-8
LOC130985627			AT1G11330	G-type lectin S-receptor-like serine/threonine-protein kinase At1g11330
LOC130985631	361L	AT1G11410	AT4G21380	G-type lectin S-receptor-like serine/threonine-protein kinase At4g27290
LOC130985632			AT1G28060	protein RDM16-like
LOC130985634			AT1G11330	G-type lectin S-receptor-like serine/threonine-protein kinase At1g11330
LOC130985636	261L	AT1G11410	AT1G11330	G-type lectin S-receptor-like serine/threonine-protein kinase SD1-13
LOC130985637				calcium-binding protein PBP1-like
LOC130985640				uncharacterized LOC130985640
LOC130985644			AT4G27270	NAD(P)H dehydrogenase (quinone) FQR1-like
LOC130985645			AT1G61660	transcription factor bHLH112-like
LOC130985647	71	AT1G11440		uncharacterized LOC130985647
LOC130985648			AT1G67300	probable plastidic glucose transporter 2
LOC130985657	115	AT1G11480	AT1G11480	uncharacterized LOC130985657
LOC130985659	789	FMN/FHY	AT4G21470	bifunctional riboflavin kinase/FMN phosphatase-like
LOC130985660	683	AT4G21520	AT4G21520	uncharacterized LOC130985660
LOC130985661	106	FBS2		F-box protein At1g61340-like
LOC130985662			AT5G18390	pentatricopeptide repeat-containing protein At5g18390%2C mitochondrial-like
LOC130985663				uncharacterized LOC130985663
LOC130985664			AT4G28950	rac-like GTP-binding protein ARAC7
LOC130985665	85L	NDB3		external alternative NAD(P)H-ubiquinone oxidoreductase B2%2C mitochondrial-like
LOC130985666			AT3G62980	protein TRANSPORT INHIBITOR RESPONSE 1-like
LOC130985667			AT4G28980	cyclin-dependent kinase F-1
LOC130985669			AT5G13430	cytochrome b-c1 complex subunit Rieske-4%2C mitochondrial-like
LOC130985670			AT1G01630	uncharacterized LOC130985670
LOC130985672	942	STP12	AT1G11260	sugar carrier protein C-like
LOC130985674	478	AT4G21450	AT4G21450	vesicle-associated protein 4-2-like
LOC130985675				uncharacterized LOC130985675
LOC130985676			AT4G05090	putative PAP-specific phosphatase%2C mitochondrial
LOC130985681			AT5G45540	uncharacterized LOC130985681
LOC130985682			AT1G68040	loganic acid O-methyltransferase-like
LOC130985683			AT1G11380	uncharacterized LOC130985683
LOC130985684			AT1G11360	universal stress protein PHOS32-like
LOC130985686			AT1G11330	G-type lectin S-receptor-like serine/threonine-protein kinase At1g11330
LOC130985687				transcription factor NIGTH1-like
LOC130985688				uncharacterized LOC130985688
LOC130985689			AT1G11330	G-type lectin S-receptor-like serine/threonine-protein kinase At1g11300
LOC130985692			AT1G28060	protein RDM16-like
LOC130985693			AT1G11330	G-type lectin S-receptor-like serine/threonine-protein kinase At1g11330
LOC130985696	432	AT1G11410	AT4G21380	receptor-like serine/threonine-protein kinase SD1-8
LOC130985697	335L	AT1G11410	AT4G21390	G-type lectin S-receptor-like serine/threonine-protein kinase B120
LOC130985698	361L	AT1G11410	AT4G27290	G-type lectin S-receptor-like serine/threonine-protein kinase At4g27290
LOC130985701	264L	AT1G11410	AT1G11330	G-type lectin S-receptor-like serine/threonine-protein kinase SD1-13
LOC130985703			AT4G21350	U-box domain-containing protein 8-like
LOC130985704				uncharacterized LOC130985704
LOC130985705			AT4G27270	NAD(P)H dehydrogenase (quinone) FQR1-like
LOC130985706			AT1G61660	transcription factor bHLH112-like
LOC130985710	71	AT1G11440		uncharacterized LOC130985710
LOC130985711	397	MORF9	AT1G11430	DAG protein%2C chloroplastic-like
LOC130985712			AT5G54530	uncharacterized LOC130985712
LOC130985717	111	AT1G11480	AT1G11480	uncharacterized LOC130985717
LOC130985722	71L	AT1G11490	AT4G27240	uncharacterized LOC130985722
LOC130985723	560	HSA32	AT4G21320	protein HEAT-STRESS-ASSOCIATED 32
LOC130985725				putative F-box protein At5g52610
LOC130985727	179	AT1G11540	AT1G61740	sulfite exporter TauE/SafE family protein 5-like
LOC130985729	288L	AT1G11410	AT4G23160	cysteine-rich receptor-like protein kinase 44
LOC130985732	305L	AT1G11410	AT4G23160	cysteine-rich receptor-like protein kinase 44
LOC130985733			AT3G58730	V-type proton ATPase subunit D-like
LOC130985734	447	LpxD1	AT4G21220	probable UDP-3-O-acylglucosamine N-acyltransferase 2%2C mitochondrial
LOC130985736	64	AT4G21215		uncharacterized LOC130985736
LOC130985741			AT4G36630	vacuolar sorting protein 39
LOC130985742	1120	AT1G11660	AT1G11660	heat shock 70 kDa protein 16
LOC130985745			AT5G15170	tyrosyl-DNA phosphodiesterase 1
LOC130985747	114	AT4G21170	AT4G21170	pentatricopeptide repeat-containing protein At4g21170
LOC130985748	1140	ABCI8	AT4G04770	UPF0051 protein ABCI8%2C chloroplastic
LOC130985749	539	AT1G11670	AT3G21690	protein DETOXIFICATION 40-like
LOC130985752	527	RBP45B	AT1G11650	polyadenylate-binding protein RBP45
LOC130985753			AT1G68040	loganic acid O-methyltransferase-like
LOC130985754	311	AT4G04880	AT4G04880	N6-mAMP deaminase
LOC130985755	152L	AT1G11630	AT1G61870	pentatricopeptide repeat-containing protein At1g61870%2C mitochondrial-like
LOC130985757	274	AT1G61900	AT1G61900	uncharacterized GPI-anchored protein At1g61900
LOC130985758			AT5G54770	thiamine thiazole synthase 2%2C chloroplastic
LOC130985761	585	AT1G61770	AT1G61770	chaperone protein dnaJ 50
LOC130985762			AT1G11545	probable xyloglucan endotransglucosylase/hydrolase protein 8
LOC130985763	637	TOM1	AT4G21790	tobamovirus multiplication protein 1-like
LOC130985764	375	CLS	AT4G04870	cardiolipin synthase (CMP-forming)%2C mitochondrial
LOC130985766	639	DER2.2	AT4G04860	derlin-2.2
LOC130985767			AT4G05000	vacuolar protein sorting-associated protein 28 homolog 2
LOC130985769	75L	AT1G11700		protein S40-5-like
LOC130985773			AT1G54290	protein translation factor SUI1 homolog 2-like
LOC130985775	294	MED21		mediator of RNA polymerase II transcription subunit 21
LOC130985776	66	AT4G21870		15.4 kDa class V heat shock protein
LOC130985784				uncharacterized LOC130985784
LOC130985785	740	CPK19	AT4G04720	calcium-dependent protein kinase 2-like
LOC130985786	723	PRXR1	AT4G21960	peroxidase 42
LOC130985787	564	AT4G04670	AT4G04670	tRNA wybutosine-synthesizing protein 2/3/4
LOC130985788	373	AT1G11710	AT1G11710	pentatricopeptide repeat-containing protein At1g11710%2C mitochondrial
LOC130985790				pescadillo homolog
LOC130985791	64L	AT1G11700		protein S40-7-like
LOC130985795	351	AT1G11740	AT1G62050	uncharacterized LOC130985795
LOC130985796	228	ATG8C	AT4G21980	autophagy-related protein 8C-like
LOC130985800	601	ADT1	AT1G11790	arogenate dehydratase/prephenate dehydratase 1%2C chloroplastic
LOC130985801				uncharacterized LOC130985801
LOC130985802	737	GLX1	AT1G11840	lactoylglutathione lyase GLX1
LOC130985803	572	2026-04-02	AT4G21990	5'-adenylylsulfate reductase 3%2C chloroplastic-like
LOC130985804	969	AT1G11820	AT1G11820	glucan endo-1%2C3-beta-glucosidase 1
LOC130985805	413	AT1G11800	AT1G11800	uncharacterized LOC130985805
LOC130985806	955	sks4	AT4G22010	L-ascorbate oxidase homolog
LOC130985807				uncharacterized LOC130985807
LOC130985808			AT4G28200	uncharacterized LOC130985808
LOC130985809	1000	AT1G11860	AT1G11860	aminomethyltransferase%2C mitochondrial
LOC130985810	392	AT1G62250	AT1G62250	uncharacterized LOC130985810
LOC130985811	157L	AT4G04480	AT4G22030	probable F-box protein At4g22030
LOC130985812	326	PMP22	AT4G04470	peroxisomal membrane protein PMP22
LOC130985814	280	AT1G11905	AT5G42570	uncharacterized LOC130985814
LOC130985816	1020	APA1	AT1G11910	aspartic proteinase-like
LOC130985817	362	WRKY6	AT4G04450	probable WRKY transcription factor 31
LOC130985818			AT3G46870	protein THYLAKOID ASSEMBLY 8-like%2C chloroplastic
LOC130985820			AT3G20290	EH domain-containing protein 1-like
LOC130985823	370	MRB1	AT3G20300	uncharacterized LOC130985823
LOC130985825	617	IM	AT4G22260	ubiquinol oxidase 4%2C chloroplastic/chromoplastic
LOC130985826			AT2G32950	E3 ubiquitin-protein ligase COP1-like
LOC130985827	253	PFA-DSP4	AT1G05000	tyrosine-protein phosphatase DSP1-like
LOC130985828	547	AT1G12010	AT1G05010	1-aminocyclopropane-1-carboxylate oxidase 3-like
LOC130985829	126	AT1G62370		uncharacterized LOC130985829
LOC130985831	397	FIB	AT4G22240	light-induced protein%2C chloroplastic-like
LOC130985832	1390	AT1G12000	AT1G12000	pyrophosphate--fructose 6-phosphate 1-phosphotransferase subunit beta
LOC130985833	128	AT4G22190	AT4G22190	uncharacterized LOC130985833
LOC130985834	659	AT4G04180	AT4G04180	uncharacterized LOC130985834
LOC130985835				uncharacterized LOC130985835
LOC130985836	536	PUX4	AT4G04210	plant UBX domain-containing protein 4
LOC130985839	817	AT1G62330	AT1G62330	O-fucosyltransferase 15-like
LOC130985842			AT4G04330	chaperonin-like RBCX protein 1%2C chloroplastic
LOC130985843			AT4G04350	leucine--tRNA ligase%2C chloroplastic/mitochondrial
LOC130985844	1380	AT1G11960	AT4G22120	calcium permeable stress-gated cation channel 1
LOC130985845			AT4G12610	transcription initiation factor IIF subunit alpha-like
LOC130985846			AT4G12610	transcription initiation factor IIF subunit alpha-like
LOC130985847	870	AT1G12050	AT1G12050	fumarylacetoacetase
LOC130985848			AT4G22290	uncharacterized membrane protein At1g16860
LOC130985851	520	AT1G11940	AT1G11940	glycosyltransferase BC10-like
LOC130985852				F-box protein At3g07870-like
LOC130985853			AT5G55340	probable long-chain-alcohol O-fatty-acyltransferase 5
LOC130985855			AT1G31220	phosphoribosylglycinamide formyltransferase%2C chloroplastic
LOC130985857			AT4G22300	carboxylesterase SOBER1-like
LOC130985858	134	BAG5	AT1G12060	BAG family molecular chaperone regulator 5%2C mitochondrial
LOC130985859				cucumber peeling cupredoxin-like
LOC130985862	85	AT1G12020		uncharacterized LOC130985862
LOC130985863			AT3G01435	mediator of RNA polymerase II transcription subunit 11
LOC130985864			AT4G22310	mitochondrial pyruvate carrier 4-like
LOC130985865	490	AT1G11950	AT1G11950	lysine-specific demethylase JMJ26-like
LOC130985870	618	AT4G22285	AT4G22285	uncharacterized LOC130985870
LOC130985871			AT3G51970	acyl-CoA--sterol O-acyltransferase 1-like
LOC130985872			AT1G15125	loganic acid O-methyltransferase-like
LOC130985873			AT1G78930	transcription termination factor MTERF6%2C chloroplastic/mitochondrial
LOC130985874	275	AT1G12070	AT3G07880	rho GDP-dissociation inhibitor 1-like
LOC130985875	375	AT4G22360	AT4G22360	uncharacterized LOC130985875
LOC130985876	191	AT4G22370		uncharacterized LOC130985876
LOC130985877				uncharacterized LOC130985877
LOC130985878			AT4G12590	uncharacterized LOC130985878
LOC130985879			AT4G12570	E3 ubiquitin-protein ligase UPL5
LOC130985880				fruit protein pKIWI501-like
LOC130985882			AT4G12560	F-box protein CPR1-like
LOC130985883	776	TDT	AT5G47560	tonoplast dicarboxylate transporter
LOC130985885	72L	AT4G16500		cysteine proteinase inhibitor 5-like
LOC130985886				uncharacterized LOC130985886
LOC130985888	749	AT4G17270	AT5G47540	putative MO25-like protein At5g47540
LOC130985889	264	AT4G17280	AT5G47530	cytochrome b561 and DOMON domain-containing protein At5g47530
LOC130985890			AT3G02870	inositol monophosphatase 3-like
LOC130985891	898	INT4	AT4G16480	inositol transporter 4-like
LOC130985892	609	AT4G16490	AT4G16490	U-box domain-containing protein 4
LOC130985893	487	RABA5a	AT5G47520	ras-related protein RABA5a-like
LOC130985894	410	AT5G47620	AT3G07810	heterogeneous nuclear ribonucleoprotein 1-like
LOC130985895			AT5G19730	probable pectinesterase 53
LOC130985896	588	AT4G16470	AT4G16470	pentatricopeptide repeat-containing protein At4g16470
LOC130985898			AT5G23070	thymidine kinase a-like
LOC130985899	528	SCL13	AT4G17230	scarecrow-like protein 13
LOC130985901			AT5G48160	OBERON-like protein
LOC130985902				glucan endo-1%2C3-beta-glucosidase 4-like
LOC130985903			AT5G19740	probable glutamate carboxypeptidase LAMP1
LOC130985904	255	AT4G16442	AT2G35760	CASP-like protein 2B1
LOC130985906	748	NAR1	AT4G16440	protein NAR1
LOC130985908	212	AT4G17240	AT4G17240	uncharacterized LOC130985908
LOC130985910			AT4G35490	uncharacterized LOC130985910
LOC130985912			AT1G55920	serine acetyltransferase 1%2C chloroplastic-like
LOC130985913			AT5G55600	uncharacterized LOC130985913
LOC130985914				uncharacterized LOC130985914
LOC130985915	164	AT4G16410		uncharacterized LOC130985915
LOC130985918	612	MAP70-5	AT4G17220	microtubule-associated protein 70-5
LOC130985919			AT2G17510	exosome complex exonuclease RRP44 homolog A
LOC130985920	144	AT4G16380		protein PYRICULARIA ORYZAE RESISTANCE 21-like
LOC130985923	1670	OPT3	AT4G16370	oligopeptide transporter 3
LOC130985924	468	AT4G16360	AT4G16360	SNF1-related protein kinase regulatory subunit beta-2
LOC130985925	58	AT4G17215		uncharacterized LOC130985925
LOC130985927				uncharacterized LOC130985927
LOC130985928				uncharacterized LOC130985928
LOC130985929	538	TRM10	AT5G47680	tRNA (guanine(9)-N1)-methyltransferase
LOC130985930			AT3G49420	vesicle transport protein GOT1-like
LOC130985931	1680	AT5G47690	AT5G47690	sister chromatid cohesion protein PDS5 homolog A
LOC130985932			AT2G22260	DNA oxidative demethylase ALKBH2
LOC130985933			AT1G55850	cellulose synthase-like protein E6
LOC130985935			AT1G12150	WEB family protein At1g12150-like
LOC130985936	539	AT5G47730	AT1G55840	phosphatidylinositol/phosphatidylcholine transfer protein SFH2
LOC130985938	1050	D6PKL2	AT5G47750	serine/threonine-protein kinase D6PKL1
LOC130985940			AT4G02990	transcription termination factor MTERF4%2C chloroplastic-like
LOC130985941	438	PGLP2	AT5G47760	phosphoglycolate phosphatase 2
LOC130985942	811	FPS1	AT5G47770	farnesyl pyrophosphate synthase
LOC130985943			AT1G03370	C2 and GRAM domain-containing protein At1g03370
LOC130985944	397	AT5G47790	AT5G47790	protein phosphatase 1 regulatory inhibitor subunit PPP1R8 homolog
LOC130985945			AT4G02990	transcription termination factor MTERF4%2C chloroplastic-like
LOC130985946	387	AT5G47800	AT5G47800	BTB/POZ domain-containing protein At5g47800
LOC130985947			AT5G48250	zinc finger protein CONSTANS-LIKE 10-like
LOC130985948			AT5G28530	putative protein FAR1-RELATED SEQUENCE 10
LOC130985949			AT4G26570	calcineurin B-like protein 3
LOC130985950				uncharacterized LOC130985950
LOC130985951				DNA-directed RNA polymerases IV and V subunit 4-like
LOC130985952			AT1G51980	mitochondrial-processing peptidase subunit alpha-like
LOC130985953			AT4G17180	glucan endo-1%2C3-beta-glucosidase 5
LOC130985954			AT3G01650	E3 ubiquitin-protein ligase RGLG1-like
LOC130985956			AT5G47810	ATP-dependent 6-phosphofructokinase 2
LOC130985958			AT4G17170	ras-related protein RABB1c
LOC130985959				uncharacterized LOC130985959
LOC130985960			AT5G47780	probable galacturonosyltransferase 4
LOC130985961	474	AT4G29310	AT4G29310	uncharacterized LOC130985961
LOC130985963				cell wall / vacuolar inhibitor of fructosidase 2-like
LOC130985964				probable E3 ubiquitin-protein ligase EDA40
LOC130985965			AT4G17150	uncharacterized LOC130985965
LOC130985967			AT2G01060	myb family transcription factor PHL7-like
LOC130985968			AT3G24120	protein PHR1-LIKE 3-like
LOC130985969			AT3G13340	uncharacterized WD repeat-containing protein C2A9.03-like
LOC130985970				uncharacterized LOC130985970
LOC130985971			AT1G53720	peptidyl-prolyl cis-trans isomerase CYP59
LOC130985972			AT2G44200	uncharacterized LOC130985972
LOC130985973	436	DER1	AT4G29330	derlin-1
LOC130985974			AT5G10770	aspartyl protease family protein At5g10770-like
LOC130985975				protein ENDOSPERM DEFECTIVE 1-like
LOC130985976	1260	NHX6	AT1G79610	sodium/hydrogen exchanger 6-like
LOC130985977			AT1G54350	ABC transporter D family member 2%2C chloroplastic
LOC130985978			AT3G12680	zinc finger CCCH domain-containing protein 37
LOC130985980				uncharacterized LOC130985980
LOC130985981			AT3G12690	serine/threonine-protein kinase RHS3-like
LOC130985982	1920	EMB1135	AT1G79350	protein FORGETTER 1
LOC130985984			AT3G12700	aspartic proteinase NANA%2C chloroplast
LOC130985985	201L	MC8	AT1G79340	metacaspase-4
LOC130985986			AT1G30870	peroxidase 7-like
LOC130985987				18.1 kDa class I heat shock protein-like
LOC130985988	319	PRF5	AT4G29340	profilin-2
LOC130985989	629	RGLG4	AT1G79380	E3 ubiquitin-protein ligase RGLG4
LOC130985990	288	AT1G79390	AT1G79390	uncharacterized LOC130985990
LOC130985991			AT1G54330	NAC domain-containing protein 54-like
LOC130985992	291	2026-10-03	AT1G16390	organic cation/carnitine transporter 3-like
LOC130985994			AT5G64220	calmodulin-binding transcription activator 2-like
LOC130985997	982	GAPCP-2	AT1G16300	glyceraldehyde-3-phosphate dehydrogenase GAPCP2%2C chloroplastic-like
LOC130985999	546	AT1G16290	AT1G16290	uncharacterized LOC130985999
LOC130986000	768	AT1G16270	AT1G79570	uncharacterized LOC130986000
LOC130986001	682	RH36	AT1G16280	DEAD-box ATP-dependent RNA helicase 36
LOC130986002	332	NF-YC2	AT1G56170	nuclear transcription factor Y subunit C-2
LOC130986004	2060	FTSH12	AT1G79560	ATP-dependent zinc metalloprotease FTSH 12%2C chloroplastic
LOC130986005			AT1G12700	putative pentatricopeptide repeat-containing protein At1g12700%2C mitochondrial
LOC130986006	672	SDRB	AT3G12800	peroxisomal 2%2C4-dienoyl-CoA reductase [(3E)-enoyl-CoA-producing]
LOC130986007			AT2G13540	nuclear cap-binding protein subunit 1
LOC130986009	580	AT1G56180	AT1G56180	uncharacterized LOC130986009
LOC130986011	1130	AT1G56190	AT1G56190	phosphoglycerate kinase%2C chloroplastic
LOC130986012				guanine nucleotide-binding protein-like NSN1
LOC130986013	602	GGT4	AT4G29210	glutathione hydrolase 3-like
LOC130986015			AT1G79550	phosphoglycerate kinase%2C cytosolic
LOC130986016	308	AT1G16445	AT1G16445	uncharacterized LOC130986016
LOC130986017	650	RDH2	AT1G79230	thiosulfate/3-mercaptopyruvate sulfurtransferase 1%2C mitochondrial-like
LOC130986018	626	PAB1	AT1G16470	proteasome subunit alpha type-2-A
LOC130986019	991	AT1G16480	AT1G16480	pentatricopeptide repeat-containing protein At3g24000%2C mitochondrial
LOC130986020	275	MYB58	AT1G79180	transcription factor MYB58
LOC130986021	122	SCI1		style cell-cycle inhibitor 1-B
LOC130986022	87	AT1G16500		uncharacterized LOC130986022
LOC130986023	590	AT1G79150	AT1G79150	nucleolar complex-associated protein 3-like
LOC130986024	161	AT1G16510		auxin-responsive protein SAUR71-like
LOC130986025	427	AT2G19790	AT2G19790	AP-4 complex subunit sigma
LOC130986026	1100	AT1G56140	AT1G56130	probable LRR receptor-like serine/threonine-protein kinase At1g56130
LOC130986027	247	AT3G12870	AT3G12870	uncharacterized LOC130986027
LOC130986028			AT2G23180	alkane hydroxylase MAH1-like
LOC130986029			AT2G23180	alkane hydroxylase MAH1-like
LOC130986032	255	AT1G56090	AT1G56090	uncharacterized LOC130986032
LOC130986033	207	AT1G16520	AT1G16520	uncharacterized protein At4g15545-like
LOC130986037	522	ABA3	AT1G16540	molybdenum cofactor sulfurase
LOC130986038	193L	AT3G12910	AT2G43000	transcription factor JUNGBRUNNEN 1-like
LOC130986040			AT5G11700	uncharacterized LOC130986040
LOC130986041	2540	LOS1	AT1G56070	elongation factor 2
LOC130986042	2540L	LOS1	AT1G56070	elongation factor 2
LOC130986043			AT5G08280	porphobilinogen deaminase%2C chloroplastic
LOC130986044	141	BRG2	AT3G12920	probable BOI-related E3 ubiquitin-protein ligase 3
LOC130986045			AT3G01160	pre-rRNA-processing protein esf1-like
LOC130986046	123L	BRG2	AT3G12920	probable BOI-related E3 ubiquitin-protein ligase 3
LOC130986049	427	AT1G79090	AT1G79090	protein PAT1 homolog
LOC130986050				uncharacterized LOC130986050
LOC130986052	406	SR45		serine/arginine-rich splicing factor SR45-like
LOC130986053	2050	AT5G56730	AT5G56730	zinc protease PQQL-like
LOC130986054	340	AT3G12930	AT3G12930	protein Iojap%2C chloroplastic
LOC130986055			AT4G15000	60S ribosomal protein L27-3-like
LOC130986056			AT1G04390	BTB/POZ domain-containing protein At1g04390
LOC130986057				uncharacterized LOC130986057
LOC130986058			AT2G18900	uncharacterized LOC130986058
LOC130986059				uncharacterized LOC130986059
LOC130986060	767	AT1G79080	AT1G79080	pentatricopeptide repeat-containing protein At1g79080%2C chloroplastic
LOC130986061				uncharacterized LOC130986061
LOC130986062	122	AT1G79060	AT1G56020	uncharacterized LOC130986062
LOC130986063	277	AT1G16650	AT1G16650	uncharacterized LOC130986063
LOC130986064	259	AT3G12977	AT1G56010	NAC domain-containing protein 21/22-like
LOC130986065	729	RECA1	AT1G79050	DNA repair protein recA homolog 1%2C chloroplastic
LOC130986066	281	PSBR		photosystem II 10 kDa polypeptide%2C chloroplastic
LOC130986067	637	AT1G16670	AT1G16670	cold-responsive protein kinase 1-like
LOC130986070	900	SYNC1	AT5G56680	asparagine--tRNA ligase%2C cytoplasmic 1
LOC130986072	923	AT1G16680	AT1G79030	uncharacterized LOC130986072
LOC130986073			AT5G64150	uncharacterized LOC130986073
LOC130986075			AT1G16220	probable protein phosphatase 2C 6
LOC130986079	1220	PEX5	AT5G56290	peroxisome biogenesis protein 5
LOC130986080	651	CSN6B	AT5G56280	COP9 signalosome complex subunit 6a
LOC130986081	231	HAG2	AT5G56740	histone acetyltransferase type B catalytic subunit
LOC130986082	376	AT5G56260	AT5G56260	putative 4-hydroxy-4-methyl-2-oxoglutarate aldolase 3
LOC130986084	1360	BRL1	AT1G55610	receptor-like protein kinase BRI1-like 3
LOC130986085	117L	WRKY10	AT5G56270	probable WRKY transcription factor 2
LOC130986087			AT4G26450	uncharacterized protein At4g26450
LOC130986090	88	AT5G56240		uncharacterized LOC130986090
LOC130986091	83	PRA1.G2		PRA1 family protein G2
LOC130986092	47L	WIP3		WPP domain-interacting protein 1-like
LOC130986093	56	AT5G56200		uncharacterized LOC130986093
LOC130986094	160	AT1G55650	AT3G13350	high mobility group B protein 10
LOC130986095	264	PSAG	AT1G55670	photosystem I reaction center subunit V%2C chloroplastic
LOC130986096	909	AT1G55680	AT3G13340	uncharacterized WD repeat-containing protein C2A9.03-like
LOC130986097			AT5G05920	deoxyhypusine synthase
LOC130986098	590	ARP8	AT5G56180	actin-related protein 8
LOC130986099				heavy metal-associated isoprenylated plant protein 16-like
LOC130986100	541	AT4G26480	AT5G56140	KH domain-containing protein At5g56140
LOC130986101	313	AT4G26470	AT4G26470	probable calcium-binding protein CML21
LOC130986102	142	AT5G56120	AT5G56120	uncharacterized LOC130986102
LOC130986105	1840	PA200	AT3G13330	proteasome activator subunit 4
LOC130986106			AT5G23810	probable amino acid permease 7
LOC130986107			AT5G23810	probable amino acid permease 7
LOC130986108	1430	SIP1	AT1G55740	probable galactinol--sucrose galactosyltransferase 1
LOC130986109	950L	SIP1	AT1G55740	probable galactinol--sucrose galactosyltransferase 1
LOC130986110	213	AT2G19750		40S ribosomal protein S30
LOC130986111	854	VCS	AT3G13300	enhancer of mRNA-decapping protein 4-like
LOC130986112	52	AT3G13310		chaperone protein dnaJ 11%2C chloroplastic
LOC130986113	799	DDI1	AT3G13235	protein DNA-DAMAGE INDUCIBLE 1
LOC130986114	514	AT1G55760	AT1G55760	BTB/POZ domain-containing protein At1g55760
LOC130986115				uncharacterized LOC130986115
LOC130986116				heavy metal-associated isoprenylated plant protein 12-like
LOC130986118				uncharacterized LOC130986118
LOC130986121	120	PLA2-BETA		probable phospholipase A2 homolog 1
LOC130986124			AT3G07040	disease resistance protein RPM1-like
LOC130986127			AT3G07040	disease resistance protein RPM1-like
LOC130986128	182L	AT1G55790	AT1G55790	heavy metal-associated isoprenylated plant protein 41-like
LOC130986129	158	AT1G55790	AT1G55790	heavy metal-associated isoprenylated plant protein 41-like
LOC130986130				uncharacterized protein At4g26485-like
LOC130986131	49L	AT1G55790	AT1G55790	uncharacterized protein At4g26485-like
LOC130986132	69L	AT1G55790		uncharacterized protein At4g26485-like
LOC130986133	288	AT2G19680	AT2G19680	uncharacterized LOC130986133
LOC130986134	58L	AT1G55790		uncharacterized protein At4g26485-like
LOC130986135			AT4G26490	uncharacterized LOC130986135
LOC130986136	1130	UKL3	AT1G55810	uridine kinase-like protein 3
LOC130986137			AT4G26530	fructose-bisphosphate aldolase 5%2C cytosolic
LOC130986140				uncharacterized LOC130986140
LOC130986141			AT3G44730	kinesin-like protein KIN-14F
LOC130986142			AT1G48120	uncharacterized LOC130986142
LOC130986143			AT5G47750	serine/threonine-protein kinase D6PKL2-like
LOC130986144			AT1G60620	uncharacterized LOC130986144
LOC130986146				uncharacterized LOC130986146
LOC130986148			AT5G55860	WEB family protein At5g55860
LOC130986149			AT3G60500	exosome complex component RRP45A-like
LOC130986150				uncharacterized LOC130986150
LOC130986151				uncharacterized LOC130986151
LOC130986152			AT3G26300	salviol synthase-like
LOC130986154	215L	CSLE1	AT1G55850	cellulose synthase-like protein E6
LOC130986155			AT3G07680	transmembrane emp24 domain-containing protein p24beta2-like
LOC130986156				uncharacterized LOC130986156
LOC130986157				protein NOI4
LOC130986158	1220	UPL1	AT1G55860	E3 ubiquitin-protein ligase UPL1-like
LOC130986163	960	AT3G13180	AT3G13180	uncharacterized LOC130986163
LOC130986164				uncharacterized LOC130986164
LOC130986166				early nodulin-like protein 5
LOC130986167	213	WYR		uncharacterized LOC130986167
LOC130986168	780	SRT1	AT5G55760	NAD-dependent protein deacetylase SRT1
LOC130986169	1030	AT4G29490	AT4G29490	uncharacterized LOC130986169
LOC130986170			AT2G04540	3-oxoacyl-[acyl-carrier-protein] synthase%2C mitochondrial-like
LOC130986171	379	FLA1	AT5G55730	fasciclin-like arabinogalactan protein 1
LOC130986172			AT5G47650	nudix hydrolase 2-like
LOC130986173	376	Tic20-V	AT5G55710	protein TIC 20-v%2C chloroplastic
LOC130986174			AT4G14540	nuclear transcription factor Y subunit B-3-like
LOC130986176	259	AT5G55660	AT5G55660	DEK domain-containing chromatin-associated protein 3
LOC130986177				uncharacterized LOC130986177
LOC130986178			AT2G29660	uncharacterized LOC130986178
LOC130986179	435	AT1G55880	AT1G55880	cysteine synthase 2
LOC130986180	473	ATSPO11-1	AT3G13170	meiotic recombination protein SPO11-1
LOC130986182	421	TIM50	AT1G55900	mitochondrial import inner membrane translocase subunit TIM50-like
LOC130986183	300	ZIP11	AT1G55910	zinc transporter 2
LOC130986184	281	AT5G55600	AT5G55600	uncharacterized LOC130986184
LOC130986185	281	QRT1	AT5G55590	pectinesterase QRT1
LOC130986186	402	SERAT2%3B1	AT3G13110	serine acetyltransferase 1%2C chloroplastic-like
LOC130986187			AT5G25120	salviol synthase-like
LOC130986190			AT1G13080	salviol synthase-like
LOC130986191				uncharacterized LOC130986191
LOC130986193			AT4G27270	probable NAD(P)H dehydrogenase (quinone) FQR1-like 1
LOC130986195	2150	ABCC3	AT3G13080	ABC transporter C family member 3-like
LOC130986198			AT2G33740	protein CutA%2C chloroplastic-like
LOC130986199	1210L	ABCC3	AT3G13080	ABC transporter C family member 3-like
LOC130986200	1190	AT1G55930	AT1G55930	putative DUF21 domain-containing protein At3g13070%2C chloroplastic
LOC130986201			AT3G20170	U-box domain-containing protein 13
LOC130986202				heavy metal-associated isoprenylated plant protein 47
LOC130986204				uncharacterized LOC130986204
LOC130986205			AT2G05160	zinc finger CCCH domain-containing protein 18-like
LOC130986206	683	AT5G55580	AT5G55580	transcription termination factor MTERF9%2C chloroplastic
LOC130986207	93	AT5G55570		uncharacterized LOC130986207
LOC130986208			AT4G16450	uncharacterized LOC130986208
LOC130986210			AT4G26640	probable WRKY transcription factor 20
LOC130986211			AT5G16320	truncated FRIGIDA-like protein 1
LOC130986212	632	AT5G55560	AT5G55560	probable serine/threonine-protein kinase WNK11
LOC130986213				probable inactive receptor kinase At2g26730
LOC130986215	375L	AT5G55550	AT3G07810	heterogeneous nuclear ribonucleoprotein 1-like
LOC130986216	1890	TRN1	AT5G55540	protein TORNADO 1
LOC130986217	454	AT5G55530	AT5G55530	uncharacterized LOC130986217
LOC130986218				uncharacterized LOC130986218
LOC130986220	264L	AT4G26670	AT4G26670	chloroplastic import inner membrane translocase subunit TIM22-2-like
LOC130986221	261	AT4G26670	AT4G26670	chloroplastic import inner membrane translocase subunit TIM22-2-like
LOC130986222			AT1G76130	probable alpha-amylase 2
LOC130986223			AT1G50575	cytokinin riboside 5'-monophosphate phosphoribohydrolase LOG2
LOC130986224			AT5G59240	40S ribosomal protein S8
LOC130986226				uncharacterized LOC130986226
LOC130986227				uncharacterized LOC130986227
LOC130986229			AT1G50590	pirin-like protein
LOC130986230	90	AT5G55350	AT5G55350	probable long-chain-alcohol O-fatty-acyltransferase 5
LOC130986231	503	EDM2	AT5G55390	protein ENHANCED DOWNY MILDEW 2-like
LOC130986232	1350	FIM1	AT4G26700	fimbrin-1-like
LOC130986233	661	NDL3	AT5G56750	protein NDL1-like
LOC130986234			AT1G04950	transcription initiation factor TFIID subunit 6
LOC130986235	177	AT4G26710		V-type proton ATPase subunit e1
LOC130986237			AT3G07880	rho GDP-dissociation inhibitor 1-like
LOC130986238	855	PPX1	AT5G55260	serine/threonine-protein phosphatase PP-X isozyme 2
LOC130986239			AT1G50620	uncharacterized LOC130986239
LOC130986240	644	IAMT1	AT5G55250	indole-3-acetate O-methyltransferase 1
LOC130986241	114L	EXT-like		early nodule-specific protein 2-like
LOC130986242	376	EXT-like	AT4G26750	protein HOMOLOG OF MAMMALIAN LYST-INTERACTING PROTEIN 5
LOC130986243	1110	MAP65-2	AT5G55230	65-kDa microtubule-associated protein 1
LOC130986244	846	AT5G55220	AT5G55220	trigger factor-like protein TIG%2C Chloroplastic
LOC130986246	387	AR192	AT4G26780	grpE protein homolog 2%2C mitochondrial-like
LOC130986247	66	AT5G55210		uncharacterized LOC130986247
LOC130986248				uncharacterized LOC130986248
LOC130986249			AT4G05590	mitochondrial pyruvate carrier 3-like
LOC130986250				eIF-2-alpha kinase GCN2-like
LOC130986253	527	AT3G20300	AT3G20300	uncharacterized LOC130986253
LOC130986254	1050	EHD1	AT3G20290	EH domain-containing protein 1-like
LOC130986255	131	ERF7		ethylene-responsive transcription factor 3-like
LOC130986256	629	AT4G26830	AT5G55180	glucan endo-1%2C3-beta-glucosidase 14-like
LOC130986257			AT4G29530	thiamine phosphate phosphatase-like protein
LOC130986259	250	SUMO1	AT5G55160	small ubiquitin-related modifier 1-like
LOC130986260			AT2G32990	endoglucanase 11-like
LOC130986261	810	VTC2	AT5G55120	GDP-L-galactose phosphorylase 2-like
LOC130986262				uncharacterized LOC130986262
LOC130986263			AT2G41640	alpha-1%2C3-arabinosyltransferase XAT3-like
LOC130986264			AT2G41640	alpha-1%2C3-arabinosyltransferase XAT3-like
LOC130986267			AT2G41640	alpha-1%2C3-arabinosyltransferase XAT3-like
LOC130986268				uncharacterized LOC130986268
LOC130986270	288	RTL2	AT3G20420	ribonuclease 3-like protein 2
LOC130986271	500	AT4G26860	AT4G26860	uncharacterized LOC130986271
LOC130986272			AT4G26180	mitochondrial carrier protein CoAc2-like
LOC130986274			AT5G35735	cytochrome b561 and DOMON domain-containing protein At5g35735-like
LOC130986275			AT2G01430	homeobox-leucine zipper protein HOX3-like
LOC130986276				uncharacterized LOC130986276
LOC130986278				uncharacterized LOC130986278
LOC130986279	115	ET2	AT5G56780	protein EFFECTOR OF TRANSCRIPTION 2-like
LOC130986280			AT2G01460	uncharacterized LOC130986280
LOC130986281			AT2G01470	SEC12-like protein 2
LOC130986282			AT1G68890	protein PHYLLO%2C chloroplastic
LOC130986283	1090	Cpn60beta4	AT1G26230	chaperonin 60 subunit beta 4%2C chloroplastic-like
LOC130986284	166	bZIP58		basic leucine zipper 43
LOC130986285	275	AT1G26220	AT1G26220	GCN5-related N-acetyltransferase 1%2C chloroplastic
LOC130986286	544	SERAT1%3B1	AT5G56760	serine acetyltransferase 5-like
LOC130986288	538	LAG13	AT1G13580	ASC1-like protein
LOC130986289			AT1G68850	peroxidase 11
LOC130986290	259	AT3G25545	AT3G25545	uncharacterized LOC130986290
LOC130986293	1110	NIK2	AT3G25560	protein NSP-INTERACTING KINASE 2
LOC130986294	88	AT1G13570	AT1G13570	F-box/FBD/LRR-repeat protein At1g13570-like
LOC130986295	604	AT3G25570	AT3G25570	S-adenosylmethionine decarboxylase proenzyme
LOC130986296			AT5G66740	uncharacterized LOC130986296
LOC130986297	906	AAPT1	AT1G13560	choline/ethanolaminephosphotransferase 1
LOC130986298	168	AT1G26180	AT1G26180	uncharacterized LOC130986298
LOC130986299			AT5G42920	THO complex subunit 5A
LOC130986300	88	AT3G25590		uncharacterized LOC130986300
LOC130986302	1590	AT1G26170	AT1G26170	uncharacterized LOC130986302
LOC130986304				RING-H2 finger protein ATL40-like
LOC130986305	2070	ACA.l	AT1G68710	putative phospholipid-transporting ATPase 9
LOC130986306	699	PERK10	AT1G26150	proline-rich receptor-like protein kinase PERK9
LOC130986309	658	ICME-LIKE1	AT5G15860	probable isoprenylcysteine alpha-carbonyl methylesterase ICMEL2
LOC130986310	971	PHO1%3BH1	AT1G68740	phosphate transporter PHO1 homolog 1-like
LOC130986311	822	ABCG21	AT3G25620	ABC transporter G family member 21
LOC130986312	191	NUDX1	AT1G68760	nudix hydrolase 1-like
LOC130986313	115	AT3G25640	AT3G25640	protein MIZU-KUSSEI 1-like
LOC130986315	621	LINC2	AT1G67230	nuclear matrix constituent protein 1-like
LOC130986317	324	AT1G26100	AT1G26100	probable transmembrane ascorbate ferrireductase 4
LOC130986318	765	CHUP1	AT3G25690	protein CHUP1%2C chloroplastic
LOC130986319				uncharacterized LOC130986319
LOC130986320				uncharacterized LOC130986320
LOC130986321	576	AT1G25682	AT1G25682	uncharacterized LOC130986321
LOC130986322	496	LpxA	AT4G29540	probable acyl-[acyl-carrier-protein]--UDP-N-acetylglucosamine O-acyltransferase%2C mitochondrial
LOC130986325	756	AT1G68820	AT1G68820	uncharacterized LOC130986325
LOC130986326	93	RTFL17		small polypeptide DEVIL 4-like
LOC130986327	816	AT1G13350	AT3G25840	uncharacterized LOC130986327
LOC130986328	1250	XYL1	AT1G68560	alpha-xylosidase 1-like
LOC130986329				uncharacterized LOC130986329
LOC130986330	546	PFT1	AT1G25540	mediator of RNA polymerase II transcription subunit 25
LOC130986331	304	AT1G68580	AT1G68580	uncharacterized LOC130986331
LOC130986333	691	AT1G25570	AT1G25570	receptor-like protein 4
LOC130986335	1570	PP2AA3	AT3G25800	serine/threonine-protein phosphatase 2A 65 kDa regulatory subunit A beta isoform
LOC130986336	829	AT1G68570	AT1G68570	protein NRT1/ PTR FAMILY 3.1-like
LOC130986337	343L	AT1G25480	AT3G18440	aluminum-activated malate transporter 9-like
LOC130986338	890	KCS5	AT1G68530	3-ketoacyl-CoA synthase 5-like
LOC130986339			AT1G13410	pentatricopeptide repeat-containing protein At3g29230-like
LOC130986341	666	AT1G25510	AT1G25510	protein ASPARTIC PROTEASE IN GUARD CELL 1-like
LOC130986342	569	PAN	AT1G68640	transcription factor HBP-1b(c38)-like
LOC130986344	743	LTA2	AT3G25860	dihydrolipoyllysine-residue acetyltransferase component 4 of pyruvate dehydrogenase complex%2C chloroplastic
LOC130986345	180	HRS1	AT1G25550	transcription factor HHO3-like
LOC130986347	199	RAV1	AT1G13260	AP2/ERF and B3 domain-containing transcription factor RAV1-like
LOC130986348	444	AT3G25805	AT3G25805	uncharacterized LOC130986348
LOC130986349	91	CRF10		ethylene-responsive transcription factor ERF118-like
LOC130986350			AT3G24520	heat stress transcription factor C-1b-like
LOC130986351	583	HMT-1	AT3G25900	homocysteine S-methyltransferase 1
LOC130986352			AT1G29700	uncharacterized LOC130986352
LOC130986353	485	GATL3	AT1G13250	probable galacturonosyltransferase-like 3
LOC130986354	237	AT1G68620	AT1G68620	probable carboxylesterase 6
LOC130986356	364	AT1G25420	AT1G25420	uncharacterized LOC130986356
LOC130986358	83	AT1G68440		uncharacterized LOC130986358
LOC130986359	115L	IPT6	AT1G68460	adenylate isopentenyltransferase-like
LOC130986360			AT1G68290	endonuclease 2-like
LOC130986362	240	LBD40	AT3G02550	LOB domain-containing protein 40-like
LOC130986363			AT4G39670	ACD11 homolog protein-like
LOC130986366	462	AHP2	AT1G13330	homologous-pairing protein 2 homolog
LOC130986368	52	AT1G13360		uncharacterized LOC130986368
LOC130986369	155	PCR11		protein PLANT CADMIUM RESISTANCE 11-like
LOC130986371	69	PDE337		VQ motif-containing protein 8%2C chloroplastic-like
LOC130986372	90	AT1G68490		uncharacterized LOC130986372
LOC130986373	87L	AT1G68490		uncharacterized LOC130986373
LOC130986374			AT1G68300	universal stress protein A-like protein
LOC130986375	564	AT4G29590	AT4G29590	uncharacterized LOC130986375
LOC130986378	229	PSRP3/1	AT1G68590	30S ribosomal protein 3%2C chloroplastic
LOC130986379				uncharacterized LOC130986379
LOC130986380			AT3G52090	DNA-directed RNA polymerases II%2C IV and V subunit 11
LOC130986381				protein NEGATIVE REGULATOR OF RESISTANCE-like
LOC130986382	68	AT1G68585		uncharacterized LOC130986382
LOC130986385				uncharacterized LOC130986385
LOC130986386				uncharacterized LOC130986386
LOC130986387				uncharacterized LOC130986387
LOC130986390				uncharacterized LOC130986390
LOC130986392				uncharacterized LOC130986392
LOC130986393				uncharacterized LOC130986393
LOC130986395				uncharacterized LOC130986395
LOC130986397				uncharacterized LOC130986397
LOC130986398	383	TET2	AT2G19580	tetraspanin-2-like
LOC130986399				uncharacterized LOC130986399
LOC130986400	161	BBX15	AT1G25440	zinc finger protein CONSTANS-LIKE 16-like
LOC130986403	223	MYB116	AT1G68320	transcription factor MYB62-like
LOC130986404	1790	OVA9	AT1G25350	glutamine--tRNA ligase
LOC130986405			AT2G31170	cysteine--tRNA ligase 2%2C cytoplasmic-like
LOC130986406				uncharacterized LOC130986406
LOC130986407	196	CDA1		cytidine deaminase 1-like
LOC130986408	90	ZFP6		zinc finger protein GIS3-like
LOC130986409	988	ARG1	AT1G68370	chaperone protein dnaJ 15
LOC130986410			AT3G18290	zinc finger protein BRUTUS
LOC130986411	455	AT1G25375	AT1G25375	uncharacterized LOC130986411
LOC130986412	517	AT1G68400	AT1G68400	probable leucine-rich repeat receptor-like protein kinase At1g68400
LOC130986414				uncharacterized LOC130986414
LOC130986415	781	AT4G29680	AT4G29680	uncharacterized LOC130986415
LOC130986416			AT1G18390	LEAF RUST 10 DISEASE-RESISTANCE LOCUS RECEPTOR-LIKE PROTEIN KINASE-like 1.2
LOC130986422	814	AT1G68410	AT1G68410	probable protein phosphatase 2C 15
LOC130986424	930	EER5	AT2G19560	enhanced ethylene response protein 5-like
LOC130986427	334L	AT1G66910	AT1G70250	PR5-like receptor kinase
LOC130986428	515	NDT2	AT1G25380	nicotinamide adenine dinucleotide transporter 1%2C chloroplastic-like
LOC130986431	343L	AT1G66910	AT1G70250	LEAF RUST 10 DISEASE-RESISTANCE LOCUS RECEPTOR-LIKE PROTEIN KINASE-like 2.4
LOC130986432				LEAF RUST 10 DISEASE-RESISTANCE LOCUS RECEPTOR-LIKE PROTEIN KINASE-like 1.2
LOC130986434			AT2G26650	potassium channel AKT1-like
LOC130986438				F-box protein At2g32560-like
LOC130986439				uncharacterized LOC130986439
LOC130986441				uncharacterized LOC130986441
LOC130986442			AT1G68410	probable protein phosphatase 2C 15
LOC130986446			AT1G25380	nicotinamide adenine dinucleotide transporter 1%2C chloroplastic-like
LOC130986448			AT1G18390	LEAF RUST 10 DISEASE-RESISTANCE LOCUS RECEPTOR-LIKE PROTEIN KINASE-like 1.2
LOC130986450			AT4G39620	pentatricopeptide repeat-containing protein At4g39620%2C chloroplastic-like
LOC130986451	248	AT2G01260	AT2G01260	uncharacterized LOC130986451
LOC130986452				non-specific lipid-transfer protein 2-like
LOC130986453			AT3G18260	reticulon-like protein B9
LOC130986454	446	AT2G01210	AT2G01210	receptor protein kinase-like protein ZAR1
LOC130986455			AT1G79680	wall-associated receptor kinase-like 6
LOC130986459	187	PDE331	AT2G01190	uncharacterized LOC130986459
LOC130986460			AT1G79680	wall-associated receptor kinase-like 10
LOC130986461	607	AT1G71110	AT1G71110	uncharacterized LOC130986461
LOC130986462	378	QSOX2	AT1G15020	sulfhydryl oxidase 2-like
LOC130986463			AT4G17910	uncharacterized protein At4g17910-like
LOC130986464	411L	PAP1	AT2G01180	lipid phosphate phosphatase 2-like
LOC130986466			AT1G15080	lipid phosphate phosphatase 2-like
LOC130986468			AT3G62040	uncharacterized protein C24B11.05
LOC130986469			AT5G13240	uncharacterized LOC130986469
LOC130986473			AT2G06990	DExH-box ATP-dependent RNA helicase DExH10-like
LOC130986474	373	RSW10	AT1G71100	probable ribose-5-phosphate isomerase 1
LOC130986475	122	AT2G01300		uncharacterized LOC130986475
LOC130986476			AT5G23200	uncharacterized LOC130986476
LOC130986477	221	AT1G23000		heavy metal-associated isoprenylated plant protein 37-like
LOC130986478	806	LPR1	AT1G71040	multicopper oxidase LPR2
LOC130986480	443	AT1G23030	AT1G71020	U-box domain-containing protein 11
LOC130986482	174	AT1G71015	AT2G01340	uncharacterized protein At1g66480-like
LOC130986484	696	FAB1C	AT1G71010	putative 1-phosphatidylinositol-3-phosphate 5-kinase FAB1C
LOC130986485				uncharacterized LOC130986485
LOC130986487				uncharacterized LOC130986487
LOC130986488	58	AT1G70985		leucine-rich repeat extensin-like protein 3
LOC130986489	147	MDP40		protein WVD2-like 7
LOC130986491	459	PIN7	AT1G70940	auxin efflux carrier component 3-like
LOC130986492	166	HB18	AT2G01430	homeobox-leucine zipper protein ATHB-17-like
LOC130986493	1380	AT2G01440	AT2G01440	ATP-dependent DNA helicase homolog RECG%2C chloroplastic
LOC130986494				uncharacterized LOC130986494
LOC130986496	892	MPK17	AT1G73670	mitogen-activated protein kinase 9
LOC130986497			AT1G30110	nudix hydrolase 25
LOC130986498				uncharacterized LOC130986498
LOC130986500	960	AST91	AT1G23090	probable sulfate transporter 3.3
LOC130986501	198	AT1G23100	AT1G23100	10 kDa chaperonin%2C mitochondrial-like
LOC130986502			AT3G26560	probable pre-mRNA-splicing factor ATP-dependent RNA helicase DEAH5
LOC130986505	1050	AT2G01480	AT2G01480	protein ESMERALDA 1-like
LOC130986506	601	PAHX	AT2G01490	phytanoyl-CoA dioxygenase
LOC130986511				uncharacterized LOC130986511
LOC130986512				uncharacterized LOC130986512
LOC130986513				uncharacterized LOC130986513
LOC130986514	52L	AT1G23120		kirola-like
LOC130986515				uncharacterized LOC130986515
LOC130986516	520	AT4G29750	AT4G29750	CRM-domain containing factor CFM3%2C chloroplastic/mitochondrial
LOC130986517	114L	AT1G23140	AT1G70810	protein C2-DOMAIN ABA-RELATED 7-like
LOC130986518	185	AT1G23150		uncharacterized LOC130986518
LOC130986519	544	RGA1	AT1G14920	DELLA protein GAI1
LOC130986520	697	AT1G23180	AT1G23180	uncharacterized LOC130986520
LOC130986521	574	AT1G23170	AT1G70770	uncharacterized LOC130986521
LOC130986523	53	CRR3		probable NAD(P)H dehydrogenase subunit CRR3%2C chloroplastic
LOC130986524			AT1G47480	probable carboxylesterase 2
LOC130986526				uncharacterized LOC130986526
LOC130986528			AT4G34310	uncharacterized LOC130986528
LOC130986530			AT1G47500	polyadenylate-binding protein RBP47-like
LOC130986531			AT4G37080	uncharacterized LOC130986531
LOC130986532				uncharacterized LOC130986532
LOC130986533			AT4G37260	transcription factor MYB73-like
LOC130986535			AT1G47310	protein TUNICAMYCIN INDUCED 1
LOC130986536			AT1G06870	thylakoidal processing peptidase 1%2C chloroplastic-like
LOC130986537			AT1G47640	uncharacterized LOC130986537
LOC130986538	161L	AT2G19550	AT3G47590	uncharacterized LOC130986538
LOC130986541			AT2G23450	wall-associated receptor kinase-like 14
LOC130986543			AT5G42650	allene oxide synthase 1%2C chloroplastic
LOC130986546				uncharacterized LOC130986546
LOC130986547				uncharacterized LOC130986547
LOC130986548			AT1G47550	exocyst complex component SEC3A-like
LOC130986549			AT5G42660	probable hexosyltransferase MUCI70
LOC130986551			AT4G36870	BEL1-like homeodomain protein 4
LOC130986552	653	DA1	AT1G19270	protein DA1-like
LOC130986553				probable calcium-binding protein CML41
LOC130986556	209	AT1G19310	AT1G19310	uncharacterized LOC130986556
LOC130986559			AT3G47450	putative nitric oxide synthase
LOC130986562			AT5G62410	structural maintenance of chromosomes protein 2-1-like
LOC130986563			AT5G42620	uncharacterized LOC130986563
LOC130986564			AT5G61450	uncharacterized LOC130986564
LOC130986565			AT1G76340	GDP-mannose transporter GONST3
LOC130986566	196L	AT1G19320	AT1G75030	pathogenesis-related thaumatin-like protein 3.5
LOC130986567	392	AT1G19330	AT1G19330	uncharacterized LOC130986567
LOC130986571				uncharacterized LOC130986571
LOC130986575				NAC domain-containing protein 41-like
LOC130986576	75L	JAC1	AT4G36520	auxilin-like protein 1
LOC130986577			AT4G02750	pentatricopeptide repeat-containing protein At4g02750-like
LOC130986578	370	AT1G19340	AT1G19340	methyltransferase-like protein 2
LOC130986579	704	RRA3	AT1G19360	arabinosyltransferase RRA3-like
LOC130986580			AT1G80950	lysophospholipid acyltransferase LPEAT1-like
LOC130986582	283	BES1		protein BRASSINAZOLE-RESISTANT 1-like
LOC130986583			AT2G39050	ricin B-like lectin R40G3
LOC130986585				NAD(H) kinase 1-like
LOC130986590			AT2G16370	putative bifunctional dihydrofolate reductase-thymidylate synthase
LOC130986591	549	AT1G19660	AT1G19660	bifunctional nuclease 2-like
LOC130986592	773	MPK14	AT1G10210	mitogen-activated protein kinase homolog NTF3
LOC130986593			AT2G39120	protein WHAT'S THIS FACTOR 9%2C mitochondrial-like
LOC130986594			AT5G57960	uncharacterized LOC130986594
LOC130986595				uncharacterized LOC130986595
LOC130986596	429L	UBC16	AT5G42990	probable ubiquitin-conjugating enzyme E2 18
LOC130986599			AT3G23780	DNA-directed RNA polymerases IV and V subunit 2-like
LOC130986600	459	UBC16	AT5G42990	probable ubiquitin-conjugating enzyme E2 18
LOC130986602	204	AT1G19715	AT1G19715	jacalin-related lectin 3
LOC130986603				protein FAR1-RELATED SEQUENCE 6-like
LOC130986604				uncharacterized LOC130986604
LOC130986605	164	ATTRX4		thioredoxin H-type 1-like
LOC130986606			AT1G09850	zingipain-2
LOC130986607	411	AT1G19740	AT1G75460	uncharacterized LOC130986607
LOC130986609	346	WAT1	AT1G75500	protein WALLS ARE THIN 1
LOC130986610	416	AT1G75510	AT1G75510	transcription initiation factor IIF subunit beta
LOC130986611			AT4G16190	cysteine proteinase 15A-like
LOC130986612	122	SRS7	AT1G75520	protein EXPRESSION OF TERPENOIDS 1-like
LOC130986613			AT1G62020	coatomer subunit alpha-1-like
LOC130986616	212	BBX21	AT1G75540	B-box zinc finger protein 21
LOC130986622			AT1G05150	uncharacterized TPR repeat-containing protein At1g05150-like
LOC130986623	542	AVA-P2	AT1G19910	V-type proton ATPase 16 kDa proteolipid subunit
LOC130986625	474	AT1G19900	AT1G75620	aldehyde oxidase GLOX-like
LOC130986627	351	MGH3	AT4G40030	histone H3.3
LOC130986628			AT4G38900	bZIP transcription factor 29-like
LOC130986629	99	AT5G56960		putative transcription factor bHLH041
LOC130986630	85L	iqd32	AT1G19870	protein IQ-DOMAIN 32-like
LOC130986631			AT5G39590	uncharacterized LOC130986631
LOC130986632			AT5G39600	uncharacterized LOC130986632
LOC130986633	830	MP	AT1G19850	auxin response factor 5
LOC130986634			AT4G31790	probable diphthine methyl ester synthase
LOC130986635	324	HVA22H	AT5G42560	putative HVA22-like protein g
LOC130986637				uncharacterized LOC130986637
LOC130986642			AT1G36310	tRNA (carboxymethyluridine(34)-5-O)-methyltransferase
LOC130986643	731	RECA2	AT2G19490	DNA repair protein recA homolog 3%2C mitochondrial
LOC130986645			AT1G47830	AP-2 complex subunit sigma
LOC130986650				uncharacterized LOC130986650
LOC130986651			AT4G24190	endoplasmin homolog
LOC130986653	82	AT1G75810		uncharacterized LOC130986653
LOC130986656				uncharacterized LOC130986656
LOC130986657			AT5G42150	uncharacterized LOC130986657
LOC130986659			AT2G46890	uncharacterized protein C594.04c-like
LOC130986660			AT2G46890	uncharacterized protein C594.04c-like
LOC130986663			AT1G43130	protein LIKE COV 2-like
LOC130986664			AT5G64740	cellulose synthase A catalytic subunit 5 [UDP-forming]-like
LOC130986665				uncharacterized LOC130986665
LOC130986666			AT5G46850	uncharacterized LOC130986666
LOC130986667			AT5G09850	probable mediator of RNA polymerase II transcription subunit 26c
LOC130986668	606	NAP1%3B2	AT2G19480	nucleosome assembly protein 1%3B2-like
LOC130986669			AT5G09840	uncharacterized LOC130986669
LOC130986672	824	AT3G51150	AT5G66310	kinesin-like protein KIN-7E
LOC130986673			AT4G38960	B-box zinc finger protein 19-like
LOC130986674	754	AT4G36190	AT4G36195	probable serine protease EDA2
LOC130986675	806	AT3G51130	AT3G51130	PHAF1 protein At3g51130
LOC130986677				uncharacterized LOC130986677
LOC130986678	334L	AT3G51120	AT3G51120	zinc finger CCCH domain-containing protein 44-like
LOC130986679	357	AT3G51120	AT2G16485	zinc finger CCCH domain-containing protein 44-like
LOC130986681	830	AT4G36210	AT4G36210	uncharacterized LOC130986681
LOC130986682	120	AT3G51100	AT3G51100	uncharacterized LOC130986682
LOC130986684	362	AT3G51090	AT2G16460	protein FMP32%2C mitochondrial-like
LOC130986685	821	FAH1	AT4G36220	cytochrome P450 84A1-like
LOC130986689			AT4G08850	probable leucine-rich repeat receptor-like protein kinase At1g35710
LOC130986691				uncharacterized LOC130986691
LOC130986692	359	AT5G66330	AT5G66330	leucine-rich repeat receptor-like serine/threonine-protein kinase SKM1
LOC130986693			AT3G54350	uncharacterized LOC130986693
LOC130986696	577	ALDH3F1	AT4G36250	aldehyde dehydrogenase family 3 member F1
LOC130986697				F-box protein At5g49610-like
LOC130986699			AT3G03420	mitochondrial inner membrane protease ATP23-like
LOC130986701			AT2G20860	lipoyl synthase 2%2C mitochondrial
LOC130986702				glutaredoxin-C3-like
LOC130986704	1390	AT3G51050	AT3G51050	uncharacterized LOC130986704
LOC130986705	740	CRH1	AT4G36280	protein MICRORCHIDIA 3-like
LOC130986706				uncharacterized LOC130986706
LOC130986707	141	RTH	AT3G51040	protein RTE1-HOMOLOG
LOC130986710			AT4G35530	uncharacterized LOC130986710
LOC130986711	1790	BGAL3	AT4G36360	beta-galactosidase 3
LOC130986712	293	TRX1	AT3G51030	thioredoxin H1
LOC130986713	183	AT3G51010		uncharacterized LOC130986713
LOC130986714	724	ROT3	AT4G36380	3-epi-6-deoxocathasterone 23-monooxygenase CYP90C1
LOC130986715	1060	AT4G36390	AT4G36390	CDK5RAP1-like protein
LOC130986716	1020	D2HGDH	AT4G36400	D-2-hydroxyglutarate dehydrogenase%2C mitochondrial
LOC130986717			AT5G66380	folate transporter 1%2C chloroplastic
LOC130986718	213	AT4G36420		uncharacterized LOC130986718
LOC130986720			AT5G44230	pentatricopeptide repeat-containing protein At5g44230
LOC130986721	381	AT4G36440	AT4G36440	uncharacterized LOC130986721
LOC130986722			AT5G49410	uncharacterized LOC130986722
LOC130986723	721L	AAE16	AT3G23790	probable acyl-activating enzyme 16%2C chloroplastic
LOC130986725			AT3G18620	protein S-acyltransferase 11-like
LOC130986726			AT4G14050	pentatricopeptide repeat-containing protein At4g14050%2C mitochondrial
LOC130986727	735	SBP3	AT4G14040	selenium-binding protein 2-like
LOC130986730			AT1G52600	uncharacterized LOC130986730
LOC130986731			AT3G57340	chaperone protein dnaJ 49-like
LOC130986732	1300	SAHH2	AT4G13940	adenosylhomocysteinase
LOC130986733				uncharacterized LOC130986733
LOC130986734	1180	SHM4	AT4G13930	serine hydroxymethyltransferase 4-like
LOC130986737			AT2G31970	DNA repair protein RAD50
LOC130986738				uncharacterized LOC130986738
LOC130986739	255	WRNEXO	AT4G13870	3'-5' exonuclease
LOC130986740	887	GAE6	AT3G23820	UDP-glucuronate 4-epimerase 6
LOC130986741	185	GRP4		glycine-rich RNA-binding protein 4%2C mitochondrial
LOC130986742				uncharacterized LOC130986742
LOC130986745	131	AT3G23840	AT4G13840	protein ECERIFERUM 26-like
LOC130986748	119	J20	AT4G13830	chaperone protein dnaJ 20%2C chloroplastic-like
LOC130986750	854	AT3G23900	AT3G23900	uncharacterized LOC130986750
LOC130986752				F-box protein At5g03100-like
LOC130986753	617	AT3G23870	AT4G13800	probable magnesium transporter NIPA2
LOC130986756				uncharacterized LOC130986756
LOC130986757			AT5G43470	probable disease resistance protein At1g58602
LOC130986760			AT4G31980	UPF0481 protein At3g47200-like
LOC130986761			AT1G15520	pleiotropic drug resistance protein 1-like
LOC130986762			AT2G32810	beta-galactosidase 9
LOC130986763			AT3G23910	uncharacterized LOC130986763
LOC130986766			AT3G47570	probable LRR receptor-like serine/threonine-protein kinase At3g47570
LOC130986768			AT4G13780	methionine--tRNA ligase%2C cytoplasmic
LOC130986769			AT1G03910	splicing factor Cactin
LOC130986770			AT5G23960	tau-cadinol synthase-like
LOC130986772			AT5G23960	gamma-cadinene synthase-like
LOC130986773			AT3G56440	autophagy-related protein 18d-like
LOC130986775			AT1G04910	O-fucosyltransferase 1
LOC130986776			AT1G07920	elongation factor 1-alpha
LOC130986777			AT4G13730	uncharacterized LOC130986777
LOC130986779			AT5G41980	uncharacterized LOC130986779
LOC130986782			AT5G44250	uncharacterized LOC130986782
LOC130986783	202	EMB1789		zinc finger CCCH domain-containing protein 65-like
LOC130986787				RPM1-interacting protein 4-like
LOC130986788			AT5G23540	26S proteasome non-ATPase regulatory subunit 14 homolog
LOC130986789			AT2G38620	cell division control protein 2 homolog C
LOC130986790				uncharacterized LOC130986790
LOC130986791			AT4G22330	alkaline ceramidase-like
LOC130986792				PLASMODESMATA CALLOSE-BINDING PROTEIN 3-like
LOC130986794			AT3G25040	ER lumen protein-retaining receptor
LOC130986795				uncharacterized LOC130986795
LOC130986796				stress response protein NST1
LOC130986797			AT4G14147	actin-related protein 2/3 complex subunit 4
LOC130986798			AT2G26150	heat stress transcription factor A-7a-like
LOC130986801				small ubiquitin-related modifier 1-like
LOC130986803				uncharacterized LOC130986803
LOC130986805				uncharacterized LOC130986805
LOC130986806				uncharacterized LOC130986806
LOC130986807				uncharacterized LOC130986807
LOC130986810	98	AT1G72690		uncharacterized LOC130986810
LOC130986812				uncharacterized LOC130986812
LOC130986821				uncharacterized LOC130986821
LOC130986822				uncharacterized LOC130986822
LOC130986827				uncharacterized LOC130986827
LOC130986831			AT3G25040	ER lumen protein-retaining receptor
LOC130986832				PLASMODESMATA CALLOSE-BINDING PROTEIN 3-like
LOC130986834			AT3G56440	autophagy-related protein 18d-like
LOC130986837			AT5G35730	uncharacterized LOC130986837
LOC130986839				uncharacterized LOC130986839
LOC130986840	190	AT1G53530	AT1G53530	mitochondrial ATP-independent inner membrane protease subunit 1a
LOC130986842	302	SHB	AT1G78540	SH2 domain-containing protein A
LOC130986843			AT1G53670	peptide methionine sulfoxide reductase B1%2C chloroplastic
LOC130986844			AT1G17160	ribokinase
LOC130986845				uncharacterized LOC130986845
LOC130986846	1070	MPK18	AT3G14720	mitogen-activated protein kinase 19
LOC130986847	707	AT1G78560	AT1G78560	probable sodium/metabolite cotransporter BASS1%2C chloroplastic
LOC130986850	957L	MUM4	AT1G78570	trifunctional UDP-glucose 4%2C6-dehydratase/UDP-4-keto-6-deoxy-D-glucose 3%2C5-epimerase/UDP-4-keto-L-rhamnose-reductase RHM1
LOC130986851	305	NADK3	AT1G78590	NADH kinase
LOC130986852	492	HEI10	AT1G53490	E3 ubiquitin-protein ligase CCNB1IP1 homolog
LOC130986855	479	AT5G57010	AT5G57010	IQ domain-containing protein IQM1-like
LOC130986856				uncharacterized LOC130986856
LOC130986857				uncharacterized LOC130986857
LOC130986862	356	TBL41	AT3G14850	protein trichome birefringence-like 41
LOC130986864	629	AT1G53420	AT3G14840	probable leucine-rich repeat receptor-like serine/threonine-protein kinase At3g14840
LOC130986865	79	AT1G72720		uncharacterized LOC130986865
LOC130986866	514L	AT1G53420	AT3G14840	probable leucine-rich repeat receptor-like serine/threonine-protein kinase At3g14840
LOC130986869				uncharacterized LOC130986869
LOC130986870	718L	AT1G53420	AT3G14840	probable leucine-rich repeat receptor-like serine/threonine-protein kinase At3g14840
LOC130986872	504L	AT1G53420	AT1G53440	probable LRR receptor-like serine/threonine-protein kinase At1g53440
LOC130986873			AT1G59660	nuclear pore complex protein NUP98B-like
LOC130986874			AT5G27240	uncharacterized LOC130986874
LOC130986875	871	AT1G53430	AT1G53440	probable LRR receptor-like serine/threonine-protein kinase At1g53440
LOC130986876	126	AT1G53460		uncharacterized LOC130986876
LOC130986878	237	POLD3	AT1G78650	uncharacterized LOC130986878
LOC130986879	538	AT3G14860	AT3G14860	uncharacterized LOC130986879
LOC130986880	217	AT1G53400	AT1G53400	uncharacterized LOC130986880
LOC130986881				uncharacterized LOC130986881
LOC130986888	1210	AT1G78720	AT2G34250	uncharacterized LOC130986888
LOC130986889				DNA-directed RNA polymerases II and V subunit 8A-like
LOC130986890			AT2G26430	cyclin-L1-1
LOC130986891	217	AT1G53380	AT3G14870	protein GRAVITROPIC IN THE LIGHT 1-like
LOC130986893	256	AT1G53330	AT1G53330	putative pentatricopeptide repeat-containing protein At1g53330
LOC130986896	346	TLP7	AT1G53320	tubby-like F-box protein 7
LOC130986897	291	MBF1A	AT3G58680	multiprotein-bridging factor 1a-like
LOC130986898	109	AT1G78810		uncharacterized LOC130986898
LOC130986899	471	AT3G14890	AT3G14890	polynucleotide 3'-phosphatase ZDP
LOC130986900				uncharacterized LOC130986900
LOC130986901	386	AT3G14920	AT3G14920	peptide-N4-(N-acetyl-beta-glucosaminyl)asparagine amidase A
LOC130986902	267	LSH7	AT2G42610	protein LIGHT-DEPENDENT SHORT HYPOCOTYLS 10-like
LOC130986903	2490	PPC1	AT3G14940	phosphoenolpyruvate carboxylase
LOC130986904	607	TAG1	AT2G19450	diacylglycerol O-acyltransferase 1A
LOC130986905	791	TTL1	AT1G53300	TPR repeat-containing thioredoxin TTL1-like
LOC130986906			AT1G73170	protein SEEDLING PLASTID DEVELOPMENT 1
LOC130986908	838	AT1G53210	AT1G53210	sodium/calcium exchanger NCL-like
LOC130986909			AT1G73140	uncharacterized LOC130986909
LOC130986911			AT5G20040	tRNA dimethylallyltransferase 9
LOC130986912			AT1G73140	protein trichome birefringence-like 31
LOC130986913			AT2G01140	fructose-bisphosphate aldolase 3%2C chloroplastic-like
LOC130986914				uncharacterized LOC130986914
LOC130986915	903	NMT1	AT5G57020	glycylpeptide N-tetradecanoyltransferase 1-like
LOC130986916	158	TCP3	AT3G15030	transcription factor TCP4-like
LOC130986917			AT2G45980	ATG8-interacting protein 1-like
LOC130986918			AT1G64510	30S ribosomal protein S6 alpha%2C chloroplastic-like
LOC130986919	334L	UBC35	AT1G16890	ubiquitin-conjugating enzyme E2 36
LOC130986920	476	UBC35	AT1G16890	ubiquitin-conjugating enzyme E2 36
LOC130986921			AT3G05320	mitochondrial inner membrane protease ATP23-like
LOC130986922	125	AT1G72740	AT1G72740	telomere repeat-binding factor 4-like
LOC130986923				uncharacterized LOC130986923
LOC130986924			AT3G20740	polycomb group protein FIE2-like
LOC130986925			AT2G01170	amino-acid permease BAT1 homolog
LOC130986931	293	AT5G57040	AT5G57040	glyoxylase I 4
LOC130986933				uncharacterized LOC130986933
LOC130986939				uncharacterized LOC130986939
LOC130986940			AT5G54080	homogentisate 1%2C2-dioxygenase
LOC130986942				uncharacterized LOC130986942
LOC130986943	90	AT1G53190	AT1G53190	probable E3 ubiquitin-protein ligase ZFP1
LOC130986944				uncharacterized LOC130986944
LOC130986945			AT5G12010	protein ANTAGONIST OF LIKE HETEROCHROMATIN PROTEIN 1-like
LOC130986947	168	GRI	AT1G53130	protein GRIM REAPER
LOC130986948				uncharacterized LOC130986948
LOC130986951	998	AT3G15160	AT3G15160	uncharacterized LOC130986951
LOC130986960	942	PDIL5-3	AT3G20560	protein disulfide isomerase-like 5-4
LOC130986961	585	AT4G27100	AT5G54780	uncharacterized LOC130986961
LOC130986962	772	AT2G19400	AT4G33080	uncharacterized LOC130986962
LOC130986963				uncharacterized LOC130986963
LOC130986964	661	COBL10	AT3G20580	COBRA-like protein 10
LOC130986965	489	AT4G27120	AT4G27120	DDRGK domain-containing protein 1
LOC130986966				uncharacterized LOC130986966
LOC130986967			AT4G05320	polyubiquitin-like
LOC130986968	53	AT3G20590		protein NDR1-like
LOC130986969				uncharacterized LOC130986969
LOC130986970	772	FIE	AT3G20740	polycomb group protein FIE1-like
LOC130986973				uncharacterized LOC130986973
LOC130986975	685	Fh5	AT5G54650	formin-like protein 5
LOC130986976	373	HTA13	AT1G51060	probable histone H2A.1
LOC130986979				uncharacterized LOC130986979
LOC130986980	379L	HTA13	AT1G51060	probable histone H2A.1
LOC130986981			AT2G18110	elongation factor 1-delta-like
LOC130986982				uncharacterized LOC130986982
LOC130986984	410	AT4G27240	AT5G54630	uncharacterized LOC130986984
LOC130986986	522	AT2G19390	AT4G29790	uncharacterized LOC130986986
LOC130986989	387	AT4G27250	AT4G27250	putative anthocyanidin reductase
LOC130986992	590	CRLK1	AT5G54590	calcium/calmodulin-regulated receptor-like kinase 1
LOC130986993			AT5G48150	scarecrow-like protein 21
LOC130986995	838	2026-10-04	AT3G20660	organic cation/carnitine transporter 4
LOC130986997	601	BGLU41	AT5G54570	putative beta-glucosidase 41
LOC130986998			AT2G18020	60S ribosomal protein L8
LOC130986999				uncharacterized LOC130986999
LOC130987000				uncharacterized LOC130987000
LOC130987002				uncharacterized LOC130987002
LOC130987005			AT4G21570	uncharacterized LOC130987005
LOC130987008	311	AT4G27390	AT4G27390	uncharacterized LOC130987008
LOC130987009				uncharacterized LOC130987009
LOC130987010				uncharacterized LOC130987010
LOC130987011				uncharacterized LOC130987011
LOC130987012	58L	AT5G54300		uncharacterized LOC130987012
LOC130987013	77	AT4G27380		uncharacterized LOC130987013
LOC130987014	1030	VIIIB	AT5G54280	myosin-2-like
LOC130987015				uncharacterized LOC130987015
LOC130987016			AT5G53920	uncharacterized LOC130987016
LOC130987017	171	PRA1.H	AT4G27540	PRA1 family protein H
LOC130987019	523	AT4G27480	AT4G27480	beta-glucuronosyltransferase GlcAT14A-like
LOC130987023	500	HL	AT5G54390	PAP-specific phosphatase HAL2-like
LOC130987024				uncharacterized LOC130987024
LOC130987025			AT1G16780	pyrophosphate-energized membrane proton pump 2
LOC130987026			AT5G54250	cyclic nucleotide-gated ion channel 4-like
LOC130987027			AT4G29810	mitogen-activated protein kinase kinase 2-like
LOC130987028	678	AT4G27340	AT4G27340	tRNA (guanine(37)-N1)-methyltransferase 1-like
LOC130987030			AT5G53770	uncharacterized LOC130987030
LOC130987031			AT1G53000	3-deoxy-manno-octulosonate cytidylyltransferase%2C mitochondrial
LOC130987032	180L	PHOS34	AT1G11360	universal stress protein PHOS34-like
LOC130987033	133	BBX28		putative zinc finger protein CONSTANS-LIKE 11
LOC130987035				uncharacterized LOC130987035
LOC130987038				uncharacterized LOC130987038
LOC130987049	58	AT1G72790		uncharacterized LOC130987049
LOC130987051				UDP-glycosyltransferase 73B5-like
LOC130987053				UDP-glucose flavonoid 3-O-glucosyltransferase 7-like
LOC130987054				UDP-glucose flavonoid 3-O-glucosyltransferase 7-like
LOC130987055	3590	XIK	AT5G20490	myosin-17-like
LOC130987056				UDP-glycosyltransferase 73B4-like
LOC130987057				uncharacterized LOC130987057
LOC130987058				uncharacterized LOC130987058
LOC130987061			AT1G32120	uncharacterized LOC130987061
LOC130987062			AT5G45550	MOB kinase activator-like 1A
LOC130987063				growth-regulating factor 4-like
LOC130987064			AT1G71270	vacuolar protein sorting-associated protein 52 A
LOC130987066				growth-regulating factor 4-like
LOC130987067				F-box/kelch-repeat protein At3g23880-like
LOC130987068			AT5G35460	glycerophosphocholine acyltransferase 1-like
LOC130987069				uncharacterized LOC130987069
LOC130987071				iron-sulfur assembly protein IscA-like 2%2C mitochondrial
LOC130987074				cadmium-induced protein AS8-like
LOC130987075	342	AT5G20610	AT5G20610	protein PLASTID MOVEMENT IMPAIRED 1-RELATED 1-like
LOC130987078			AT1G65790	G-type lectin S-receptor-like serine/threonine-protein kinase B120
LOC130987079			AT4G38160	transcription termination factor MTERF6%2C chloroplastic/mitochondrial-like
LOC130987080			AT1G11410	G-type lectin S-receptor-like serine/threonine-protein kinase At4g03230
LOC130987081			AT4G21390	receptor-like serine/threonine-protein kinase SD1-7
LOC130987082				uncharacterized LOC130987082
LOC130987083	182	BRX	AT1G31880	protein Brevis radix-like 1
LOC130987084	689	AT4G19110	AT4G19110	cyclin-dependent kinase F-4-like
LOC130987085				ankyrin repeat-containing protein BDA1-like
LOC130987086	1100	AT1G31850	AT1G31850	probable methyltransferase PMT20
LOC130987087				uncharacterized LOC130987087
LOC130987089	269	AT4G19140	AT4G19140	uncharacterized LOC130987089
LOC130987090	398	AL5	AT5G20510	PHD finger protein ALFIN-LIKE 4-like
LOC130987091			AT5G45390	ATP-dependent Clp protease proteolytic subunit 4%2C chloroplastic
LOC130987092				uncharacterized LOC130987092
LOC130987094			AT5G18400	anamorsin homolog
LOC130987095	237	AT4G19150		uncharacterized LOC130987095
LOC130987096	859	PUT2	AT1G31830	probable polyamine transporter At1g31830
LOC130987097	226	ACBP6		acyl-CoA-binding protein
LOC130987098			AT3G45900	uncharacterized LOC130987098
LOC130987099	115	NF-YA3		nuclear transcription factor Y subunit A-3-like
LOC130987100	859	AFH14	AT1G31810	formin-like protein 14
LOC130987101	615	NCED4	AT4G19170	probable carotenoid cleavage dioxygenase 4%2C chloroplastic
LOC130987104			AT1G32350	ubiquinol oxidase 2%2C mitochondrial-like
LOC130987105			AT3G23640	uncharacterized LOC130987105
LOC130987107	367	AT4G19160	AT4G19160	uncharacterized LOC130987107
LOC130987109			AT3G45880	lysine-specific demethylase JMJ32
LOC130987110	334L	NCED4	AT4G19170	probable carotenoid cleavage dioxygenase 4%2C chloroplastic
LOC130987111	342L	NCED4	AT4G19170	probable carotenoid cleavage dioxygenase 4%2C chloroplastic
LOC130987114	485	NCED4	AT4G19170	probable carotenoid cleavage dioxygenase 4%2C chloroplastic
LOC130987116			AT5G63220	protein GET4
LOC130987127	308L	NCED4	AT4G19170	probable carotenoid cleavage dioxygenase 4%2C chloroplastic
LOC130987128			AT1G19080	uncharacterized LOC130987128
LOC130987129	103L	NF-YA3		nuclear transcription factor Y subunit A-3-like
LOC130987130				uncharacterized LOC130987130
LOC130987131			AT4G19170	probable carotenoid cleavage dioxygenase 4%2C chloroplastic
LOC130987133			AT1G79490	pentatricopeptide repeat-containing protein At1g79490%2C mitochondrial
LOC130987134			AT4G19185	WAT1-related protein At4g19185-like
LOC130987136			AT4G19190	uncharacterized zinc finger CCHC domain-containing protein At4g19190-like
LOC130987137				nudix hydrolase 3-like
LOC130987142			AT1G12360	SNARE-interacting protein KEULE-like
LOC130987143			AT5G45360	F-box protein SKIP31
LOC130987144			AT1G79690	nudix hydrolase 3
LOC130987145			AT4G19190	uncharacterized zinc finger CCHC domain-containing protein At4g19190-like
LOC130987149			AT1G12360	SNARE-interacting protein KEULE-like
LOC130987153			AT5G13640	phospholipid:diacylglycerol acyltransferase 1-like
LOC130987158				uncharacterized LOC130987158
LOC130987160	416	AT4G19410	AT4G19420	pectin acetylesterase 8-like
LOC130987164				uncharacterized LOC130987164
LOC130987165	557	AT4G19440	AT4G19440	pentatricopeptide repeat-containing protein At4g19440%2C chloroplastic-like
LOC130987167	993	CNGC14	AT2G24610	probable cyclic nucleotide-gated ion channel 14
LOC130987169	904	SKB1	AT4G31120	protein arginine N-methyltransferase 1.5
LOC130987171	734	AT5G10690	AT5G10690	pentatricopeptide repeat-containing protein At5g10690
LOC130987172	1100	FEI1	AT1G31420	LRR receptor-like serine/threonine-protein kinase FEI 1
LOC130987173	291L	NFD4	AT5G45275	protein NUCLEAR FUSION DEFECTIVE 4-like
LOC130987174				protein KAKU4-like
LOC130987175	550	BRXL4	AT5G20540	protein Brevis radix-like 4
LOC130987176	302L	NFD4	AT5G45275	protein NUCLEAR FUSION DEFECTIVE 4-like
LOC130987177	808	AT4G31180	AT4G31180	aspartate--tRNA ligase 2%2C cytoplasmic
LOC130987178	577	AT1G31410	AT1G31410	uncharacterized LOC130987178
LOC130987180	533	AT4G19460	AT4G19460	uncharacterized LOC130987180
LOC130987185	245	KUF1	AT1G31350	F-box/kelch-repeat protein SKIP25
LOC130987186			AT3G19760	eukaryotic initiation factor 4A-3-like
LOC130987189			AT1G14590	uncharacterized protein At4g15970-like
LOC130987190			AT2G06530	vacuolar protein sorting-associated protein 2 homolog 1
LOC130987191			AT3G04600	tryptophan--tRNA ligase%2C cytoplasmic
LOC130987192				uncharacterized LOC130987192
LOC130987193			AT1G22920	COP9 signalosome complex subunit 5a-like
LOC130987194	721	UTr7	AT4G31600	UDP-galactose/UDP-glucose transporter 7
LOC130987195				trihelix transcription factor GT-3b-like
LOC130987197				bZIP transcription factor RISBZ4-like
LOC130987198	217	WRKY17	AT4G31550	probable WRKY transcription factor 17
LOC130987199				uncharacterized LOC130987199
LOC130987200	157	AT5G10650		probable E3 ubiquitin-protein ligase HIP1
LOC130987203				RING-H2 finger protein ATL52-like
LOC130987205			AT3G57000	uncharacterized LOC130987205
LOC130987206			AT4G31410	uncharacterized LOC130987206
LOC130987207	58	AT1G31460		uncharacterized LOC130987207
LOC130987208				uncharacterized LOC130987208
LOC130987209	187	AT4G31115	AT4G31115	uncharacterized LOC130987209
LOC130987210	411	AT4G31290	AT5G26220	gamma-glutamylcyclotransferase 2-1-like
LOC130987211	305	AT4G31330	AT4G31330	uncharacterized LOC130987211
LOC130987212			AT5G12080	mechanosensitive ion channel protein 10-like
LOC130987214	305	RSZ22a		serine/arginine-rich splicing factor RSZ22-like
LOC130987215	179	AT4G31310	AT2G24390	AIG2-like protein D
LOC130987216			AT5G51940	DNA-directed RNA polymerases II%2C IV and V subunit 6A-like
LOC130987218				late embryogenesis abundant protein 6-like
LOC130987220				uncharacterized LOC130987220
LOC130987221			AT2G06510	replication protein A 70 kDa DNA-binding subunit A
LOC130987222				uncharacterized LOC130987222
LOC130987223				uncharacterized LOC130987223
LOC130987228				uncharacterized LOC130987228
LOC130987229				uncharacterized LOC130987229
LOC130987230			AT1G05350	ubiquitin-like modifier-activating enzyme 5
LOC130987235			AT5G35530	40S ribosomal protein S3-3
LOC130987238				U2 spliceosomal RNA
LOC130987243				small nucleolar RNA R66
LOC130987246				small nucleolar RNA Z279/snoR105/snoR108
LOC130987251				uncharacterized LOC130987251
LOC130987254				small nucleolar RNA Z122
LOC130987263				small nucleolar RNA F1/F2/snoR5a
LOC130987267				protein ELF4-LIKE 4
LOC130987303			AT5G59290	UDP-glucuronic acid decarboxylase 5
LOC130987340				stress-response A/B barrel domain-containing protein UP3-like
LOC130987356			AT3G58170	bet1-like SNARE 1-1
LOC130987386			AT1G27100	uncharacterized LOC130987386
LOC130987387				uncharacterized LOC130987387
LOC130987388			AT5G09380	uncharacterized LOC130987388
LOC130987389				LOB domain-containing protein 6-like
LOC130987390			AT3G28450	inactive LRR receptor-like serine/threonine-protein kinase BIR2
LOC130987392			AT5G15020	paired amphipathic helix protein Sin3-like 2
LOC130987393			AT3G01360	uncharacterized LOC130987393
LOC130987394			AT3G42660	protein ENHANCER OF LHP1 1
LOC130987395			AT5G23060	calcium sensing receptor%2C chloroplastic
LOC130987397			AT5G23050	probable acyl-activating enzyme 17%2C peroxisomal
LOC130987399			AT1G18490	plant cysteine oxidase 3
LOC130987400			AT5G35520	protein MIS12 homolog
LOC130987401			AT1G68660	ATP-dependent Clp protease adapter protein CLPS1%2C chloroplastic
LOC130987403	2460	TPLATE	AT3G01780	protein TPLATE-like
LOC130987404			AT5G35980	dual specificity protein kinase YAK1 homolog
LOC130987405			AT5G35970	uncharacterized LOC130987405
LOC130987406	128	SYN2		sister chromatid cohesion 1 protein 2-like
LOC130987408	492	AT5G14210	AT5G14210	probable inactive leucine-rich repeat receptor-like protein kinase At3g03770
LOC130987409			AT2G28230	mediator of RNA polymerase II transcription subunit 20a-like
LOC130987410			AT1G05490	SNF2 domain-containing protein CLASSY 3-like
LOC130987411	805	AT5G14230	AT5G14230	uncharacterized LOC130987411
LOC130987412	242	BET10	AT5G63320	transcription factor GTE8-like
LOC130987413			AT1G24340	uncharacterized LOC130987413
LOC130987414	587	AT3G01750	AT3G01750	uncharacterized LOC130987414
LOC130987415	674	HEMG2	AT5G14220	protoporphyrinogen oxidase%2C mitochondrial
LOC130987417	1060	AT5G14260	AT5G14260	uncharacterized LOC130987417
LOC130987418	91L	AT3G27290		F-box protein At3g27290-like
LOC130987419			AT4G27600	uncharacterized LOC130987419
LOC130987420			AT1G64860	RNA polymerase sigma factor sigA
LOC130987421	672L	AT3G01760	AT5G40780	lysine histidine transporter 1-like
LOC130987422	571	AT3G27220	AT1G51540	kelch repeat-containing protein At3g27220-like
LOC130987423			AT5G35560	uncharacterized LOC130987423
LOC130987425			AT2G44150	histone-lysine N-methyltransferase ASHH3
LOC130987427			AT5G17510	uncharacterized LOC130987427
LOC130987428			AT1G13440	glyceraldehyde-3-phosphate dehydrogenase%2C cytosolic-like
LOC130987429	761	AT3G27240	AT3G27240	cytochrome c1-2%2C heme protein%2C mitochondrial
LOC130987430	68L	AT3G27250		uncharacterized LOC130987430
LOC130987431	226	AT3G01820	AT3G01820	probable adenylate kinase 7%2C mitochondrial
LOC130987432	481	AT5G14240	AT5G14240	uncharacterized LOC130987432
LOC130987433	210L	AT3G27270	AT5G14280	TLC domain-containing protein At5g14285
LOC130987434			AT5G41210	glutathione S-transferase T1-like
LOC130987435				uncharacterized LOC130987435
LOC130987437			AT3G12490	cysteine proteinase inhibitor 6
LOC130987439			AT5G16650	uncharacterized LOC130987439
LOC130987441				uncharacterized LOC130987441
LOC130987442			AT1G32350	ubiquinol oxidase 3%2C mitochondrial-like
LOC130987443				formin-like protein 3
LOC130987444				DNA-directed RNA polymerases II%2C IV and V subunit 12
LOC130987445				uncharacterized LOC130987445
LOC130987455			AT4G25270	pentatricopeptide repeat-containing protein At4g25270%2C chloroplastic
LOC130987459	1180	G6PD5	AT5G40760	glucose-6-phosphate 1-dehydrogenase%2C cytoplasmic isoform-like
LOC130987460				uncharacterized LOC130987460
LOC130987461				uncharacterized LOC130987461
LOC130987464			AT2G06050	12-oxophytodienoate reductase 3
LOC130987466	283	PUX1	AT3G27310	plant UBX domain-containing protein 1
LOC130987467	855	2026-08-06	AT5G40740	AUGMIN subunit 6
LOC130987468			AT1G13460	serine/threonine protein phosphatase 2A 57 kDa regulatory subunit B' theta isoform-like
LOC130987469			AT3G26020	serine/threonine protein phosphatase 2A 57 kDa regulatory subunit B' theta isoform-like
LOC130987470	647	AT3G27320	AT3G27320	probable carboxylesterase 16
LOC130987472	245	GER3	AT5G20630	auxin-binding protein ABP20-like
LOC130987473			AT5G48760	60S ribosomal protein L13a-4-like
LOC130987474			AT1G67440	small ribosomal subunit biogenesis GTPase RsgA 1%2C mitochondrial
LOC130987476	473	AT5G40660	AT5G40660	uncharacterized LOC130987476
LOC130987477				uncharacterized LOC130987477
LOC130987478				uncharacterized LOC130987478
LOC130987479				uncharacterized LOC130987479
LOC130987480			AT3G46610	protein LOW PHOTOSYNTHETIC EFFICIENCY 1%2C chloroplastic-like
LOC130987481	406L	AT5G40640	AT3G27390	uncharacterized membrane protein At3g27390-like
LOC130987483			AT1G67730	very-long-chain 3-oxoacyl-CoA reductase 1-like
LOC130987484				uncharacterized LOC130987484
LOC130987485				uncharacterized LOC130987485
LOC130987486				uncharacterized LOC130987486
LOC130987488				uncharacterized LOC130987488
LOC130987489				uncharacterized LOC130987489
LOC130987491			AT1G51510	RNA-binding protein Y14A-like
LOC130987499			AT1G51510	RNA-binding protein Y14A-like
LOC130987500			AT5G45550	MOB kinase activator-like 1A
LOC130987501			AT1G51510	RNA-binding protein Y14A-like
LOC130987511			AT1G51510	RNA-binding protein Y14A-like
LOC130987513				uncharacterized LOC130987513
LOC130987514				uncharacterized LOC130987514
LOC130987515			AT5G50250	28 kDa ribonucleoprotein%2C chloroplastic-like
LOC130987519			AT3G01660	uncharacterized LOC130987519
LOC130987522				uncharacterized LOC130987522
LOC130987523				uncharacterized LOC130987523
LOC130987524			AT4G35860	ras-related protein RABB1b
LOC130987525	593	RGLG2	AT5G14420	E3 ubiquitin-protein ligase RGLG2-like
LOC130987526	83	AT5G14410		uncharacterized LOC130987526
LOC130987529	953	AT5G14430	AT5G14430	probable methyltransferase PMT9
LOC130987530			AT3G27440	uridine kinase-like protein 5
LOC130987531	168	AT5G14440	AT5G14440	uncharacterized LOC130987531
LOC130987532	478	SGF29b	AT3G27460	SAGA-associated factor 29 homolog A-like
LOC130987533				uncharacterized LOC130987533
LOC130987534			AT3G27470	uncharacterized LOC130987534
LOC130987535				uncharacterized LOC130987535
LOC130987536	637	AT5G14460	AT5G14460	uncharacterized LOC130987536
LOC130987537	645	AT3G27540	AT3G27540	uncharacterized LOC130987537
LOC130987538	710	AT3G27550	AT3G27550	CRM-domain containing factor CFM9%2C mitochondrial
LOC130987541	693	ATN1	AT5G40540	serine/threonine-protein kinase STY13-like
LOC130987542			AT3G46920	uncharacterized LOC130987542
LOC130987543			AT5G25220	homeobox protein knotted-1-like LET12
LOC130987544			AT5G18270	NAC domain-containing protein 87-like
LOC130987545	1660	AT5G35160	AT5G35160	transmembrane 9 superfamily member 11
LOC130987546	583	AT5G35170	AT5G35170	adenylate kinase 5%2C chloroplastic
LOC130987547	1200	AT5G35180	AT5G35180	protein ENHANCED DISEASE RESISTANCE 2-like
LOC130987548			AT2G23360	filament-like plant protein 7
LOC130987549			AT5G35570	O-fucosyltransferase 35
LOC130987550			AT4G34090	protein IN CHLOROPLAST ATPASE BIOGENESIS%2C chloroplastic-like
LOC130987551			AT5G43990	probable inactive histone-lysine N-methyltransferase SUVR2
LOC130987552			AT1G67580	cyclin-dependent kinase G-2-like
LOC130987553	342	AT4G36960	AT4G36960	uncharacterized LOC130987553
LOC130987554			AT5G51350	leucine-rich repeat receptor-like protein kinase TDR
LOC130987555			AT5G20320	dicer-like protein 4
LOC130987557			AT2G07690	DNA replication licensing factor MCM5
LOC130987558	198L	RR18	AT2G25180	two-component response regulator ARR12-like
LOC130987559			AT4G38500	probable hexosyltransferase MUCI70
LOC130987560				uncharacterized LOC130987560
LOC130987561			AT1G80710	DNA damage-binding protein cmr1
LOC130987562			AT2G22650	uncharacterized LOC130987562
LOC130987563			AT4G19810	class V chitinase CHIT5b-like
LOC130987564			AT4G19810	class V chitinase CHIT5-like
LOC130987565	289	AT5G58200	AT5G58200	uncharacterized LOC130987565
LOC130987566	561	AT2G24320	AT4G31020	uncharacterized LOC130987566
LOC130987568	164L	AT2G24290	AT2G24290	uncharacterized LOC130987568
LOC130987569				uncharacterized LOC130987569
LOC130987570				60S ribosomal protein L39-3
LOC130987571				dolichyl-diphosphooligosaccharide--protein glycosyltransferase subunit 4A-like
LOC130987572	323	YKT61	AT5G58060	VAMP-like protein YKT61
LOC130987573			AT1G73880	UDP-glycosyltransferase 89B2
LOC130987574			AT3G21740	APO protein 4%2C mitochondrial-like
LOC130987575	465	TIL	AT5G58070	temperature-induced lipocalin-1
LOC130987576				uncharacterized LOC130987576
LOC130987577			AT1G63270	ABC transporter I family member 1
LOC130987578	527	AT5G58030	AT5G58030	uncharacterized LOC130987578
LOC130987579				protein OXIDATIVE STRESS 3 LIKE 2-like
LOC130987580			AT1G16430	mediator of RNA polymerase II transcription subunit 22a-like
LOC130987581	187	LRL1		bHLH transcription factor RHL1-like
LOC130987583				uncharacterized LOC130987583
LOC130987585				calmodulin-binding protein 25-like
LOC130987586	147L	AT5G58005		uncharacterized LOC130987586
LOC130987587	131	AT5G58005		uncharacterized LOC130987587
LOC130987588	223	LRL1	AT2G24260	bHLH transcription factor RHL1-like
LOC130987589	525	SIP3	AT4G30960	CBL-interacting serine/threonine-protein kinase 6-like
LOC130987590			AT1G77550	uncharacterized LOC130987590
LOC130987591	294	AT5G58000	AT5G58000	reticulon-like protein B21
LOC130987592	417	CPL4	AT5G58003	RNA polymerase II C-terminal domain phosphatase-like 4
LOC130987593	952	FAD6	AT4G30950	omega-6 fatty acid desaturase%2C chloroplastic
LOC130987594	768	AT2G24240	AT2G24240	BTB/POZ domain-containing protein At4g30940
LOC130987595	685	UBP23	AT5G57990	ubiquitin carboxyl-terminal hydrolase 23-like
LOC130987598	1200	AT2G24230	AT2G24230	probable LRR receptor-like serine/threonine-protein kinase At2g24230
LOC130987599			AT1G13950	eukaryotic translation initiation factor 5A-2-like
LOC130987600	626	FIP1	AT2G06005	protein FIP1-like
LOC130987601	223	WRKY32	AT4G30935	probable WRKY transcription factor 32
LOC130987602	1080	LAP1	AT4G30920	leucine aminopeptidase 1-like
LOC130987603	749	AT4G30900	AT4G30900	uncharacterized LOC130987603
LOC130987604	1330	CNGC9	AT5G57940	probable cyclic nucleotide-gated ion channel 5
LOC130987605	1420	AT2G24170	AT5G25100	transmembrane 9 superfamily member 9-like
LOC130987606			AT4G26680	pentatricopeptide repeat-containing protein At4g26680%2C mitochondrial
LOC130987608	447	ATS2	AT4G30580	1-acyl-sn-glycerol-3-phosphate acyltransferase BAT2%2C chloroplastic
LOC130987609	296	HHP3	AT4G30850	heptahelical transmembrane protein 2-like
LOC130987612	870	AT4G30790	AT4G30790	autophagy-related protein 11-like
LOC130987613			AT3G45310	thiol protease aleurain-like
LOC130987614	182	PRPL35		50S ribosomal protein L35%2C chloroplastic
LOC130987615	672	scpl29	AT4G30810	serine carboxypeptidase II-2
LOC130987616	149	AT4G30830		uncharacterized LOC130987616
LOC130987617			AT5G63010	uncharacterized LOC130987617
LOC130987618			AT3G18430	uncharacterized LOC130987618
LOC130987619	188	AT5G57860		uncharacterized LOC130987619
LOC130987620	91L	QWRF4	AT4G30710	AUGMIN subunit 8-like
LOC130987622	699	MEF29	AT4G30700	pentatricopeptide repeat-containing protein At4g30700
LOC130987623	397	AT2G24060	AT4G30690	translation initiation factor IF3-4%2C chloroplastic
LOC130987624	587L	eIFiso4G2	AT5G57870	eukaryotic translation initiation factor-like
LOC130987625				uncharacterized LOC130987625
LOC130987626			AT5G14850	mannosyltransferase APTG1
LOC130987628	256	AT2G24020		nucleoid-associated protein At4g30620%2C chloroplastic-like
LOC130987630	651	RIPK	AT2G05940	serine/threonine-protein kinase RIPK-like
LOC130987631			AT2G18700	probable alpha%2Calpha-trehalose-phosphate synthase [UDP-forming] 11
LOC130987632				uncharacterized LOC130987632
LOC130987635	164	AT4G28025		uncharacterized LOC130987635
LOC130987636				RING-H2 finger protein ATL56-like
LOC130987637	193L	AT4G30400		RING-H2 finger protein ATL13-like
LOC130987638			AT3G53020	60S ribosomal protein L24
LOC130987639	612	XBAT32	AT5G57740	probable E3 ubiquitin-protein ligase XBOS32
LOC130987642	922	CER3	AT5G57800	very-long-chain aldehyde decarbonylase CER3-like
LOC130987643			AT3G48280	cytochrome P450 71A6-like
LOC130987644	149L	UMAMIT33	AT4G30420	WAT1-related protein At4g30420
LOC130987645	88L	UMAMIT33	AT4G30420	WAT1-related protein At4g30420-like
LOC130987646				AAA-ATPase ASD%2C mitochondrial-like
LOC130987647	213	AT4G28060		cytochrome c oxidase subunit 6b-2
LOC130987648	55L	AT4G30450		putative glycine-rich cell wall structural protein 1
LOC130987649	952	GAE1	AT4G30440	UDP-glucuronate 4-epimerase 1
LOC130987650			AT2G23890	uncharacterized LOC130987650
LOC130987652			AT1G04170	eukaryotic translation initiation factor 2 subunit gamma-like
LOC130987653			AT5G35200	putative clathrin assembly protein At5g35200
LOC130987654	618	AT4G28070	AT4G28070	uncharacterized LOC130987654
LOC130987655	582	ATG18B	AT4G30510	autophagy-related protein 18b
LOC130987656	305	AT4G30500	AT2G23940	uncharacterized LOC130987656
LOC130987657			AT4G12650	transmembrane 9 superfamily member 12
LOC130987658			AT4G38180	protein FAR1-RELATED SEQUENCE 5-like
LOC130987659	995	SARK	AT2G23950	probable LRR receptor-like serine/threonine-protein kinase At4g30520
LOC130987660			AT3G49410	uncharacterized LOC130987660
LOC130987662	293	RBX1	AT5G20570	RING-box protein 1a-like
LOC130987664	166L	AT4G30350	AT5G57710	protein SUPPRESSOR OF MAX2 1-like
LOC130987665	466	AT4G28020	AT4G28020	uncharacterized LOC130987665
LOC130987666	746	DGK3	AT5G57690	diacylglycerol kinase 4-like
LOC130987669	128	COL5		zinc finger protein CONSTANS-LIKE 5-like
LOC130987670			AT2G24765	ADP-ribosylation factor 1
LOC130987671	103L	AT4G30320		pathogenesis-related protein PR-1-like
LOC130987672			AT5G08430	uncharacterized protein At5g08430-like
LOC130987673	77L	AT4G30320	AT4G25780	pathogenesis-related protein PR-1
LOC130987675	846	AT5G57610	AT5G57610	uncharacterized LOC130987675
LOC130987676			AT2G20000	cell division cycle protein 27 homolog B
LOC130987677	841	AT2G18750	AT2G18750	calmodulin-binding protein 60 B-like
LOC130987678	364L	XTH21	AT4G25810	probable xyloglucan endotransglucosylase/hydrolase protein 23
LOC130987679				uncharacterized LOC130987679
LOC130987680				uncharacterized LOC130987680
LOC130987682				F-box/kelch-repeat protein At3g23880-like
LOC130987684	411	VDAC4	AT5G57490	mitochondrial outer membrane protein porin 4
LOC130987685	386	AT2G18840	AT2G18840	protein YIP4a-like
LOC130987686	470	AT5G57460	AT5G57460	uncharacterized LOC130987686
LOC130987687	591	AT2G18850	AT2G18850	uncharacterized LOC130987687
LOC130987688	128L	AT2G18860	AT4G30240	uncharacterized LOC130987688
LOC130987689			AT1G62640	beta-ketoacyl-[acyl-carrier-protein] synthase III A%2C chloroplastic
LOC130987690	1300	ATR2	AT4G30210	NADPH--cytochrome P450 reductase-like
LOC130987691	201	VEL1	AT4G30200	VIN3-like protein 2
LOC130987692			AT5G20600	uncharacterized LOC130987692
LOC130987693			AT5G57170	uncharacterized LOC130987693
LOC130987694	1900	HA1	AT4G30190	plasma membrane ATPase 4-like
LOC130987695	650	HPT1	AT2G18950	homogentisate phytyltransferase 1%2C chloroplastic
LOC130987696				uncharacterized LOC130987696
LOC130987697	787	LKP2	AT5G57360	adagio protein 1-like
LOC130987698			AT4G29850	uncharacterized LOC130987698
LOC130987699				uncharacterized LOC130987699
LOC130987701	895	AT2G05920	AT2G05920	subtilisin-like protease SBT1.8
LOC130987702	1760	VLN4	AT4G30160	villin-4-like
LOC130987704			AT5G37830	5-oxoprolinase 1
LOC130987705				uncharacterized LOC130987705
LOC130987706	444	AT1G19140	AT1G19140	uncharacterized LOC130987706
LOC130987707			AT1G28760	uncharacterized LOC130987707
LOC130987708			AT4G01650	uncharacterized LOC130987708
LOC130987709	726	CAT4	AT1G58030	cationic amino acid transporter 2%2C vacuolar-like
LOC130987710				uncharacterized LOC130987710
LOC130987711				uncharacterized LOC130987711
LOC130987712	210	VAR3	AT5G17790	zinc finger protein VAR3%2C chloroplastic-like
LOC130987713	215	AT5G17780	AT5G17780	probable lysophospholipase BODYGUARD 4
LOC130987714				CDT1-like protein a%2C chloroplastic
LOC130987715			AT3G09360	transcription factor IIIB 70 kDa subunit-like
LOC130987716	541	EDA5	AT3G45400	probable arabinosyltransferase ARAD1
LOC130987718			AT4G21800	GPN-loop GTPase QQT2-like
LOC130987719	674	CBR	AT5G17770	NADH--cytochrome b5 reductase 1-like
LOC130987720	884	AT3G03680	AT3G03680	multiple C2 domain and transmembrane region protein 14
LOC130987722				uncharacterized LOC130987722
LOC130987723	160	WOX11		WUSCHEL-related homeobox 11-like
LOC130987724			AT3G56860	UBP1-associated protein 2A-like
LOC130987725				uncharacterized LOC130987725
LOC130987726	874	AT1G19110	AT1G19110	uncharacterized LOC130987726
LOC130987727			AT1G05675	UDP-glycosyltransferase 74G1-like
LOC130987728			AT3G57490	40S ribosomal protein S2-4-like
LOC130987729			AT3G56850	ABSCISIC ACID-INSENSITIVE 5-like protein 2
LOC130987730			AT5G04200	metacaspase-9
LOC130987731			AT3G56820	uncharacterized LOC130987731
LOC130987732			AT5G13750	protein ZINC INDUCED FACILITATOR-LIKE 1-like
LOC130987733			AT3G26990	uncharacterized LOC130987733
LOC130987734	538	AT3G03610	AT3G03610	uncharacterized LOC130987734
LOC130987736			AT1G71210	pentatricopeptide repeat-containing protein At1g71210%2C mitochondrial
LOC130987737	155L	AT3G03620	AT1G33110	protein DETOXIFICATION 21-like
LOC130987741			AT5G21090	leucine-rich repeat protein 1-like
LOC130987742				uncharacterized LOC130987742
LOC130987743				chaperone protein dnaJ 72-like
LOC130987744			AT2G27030	calmodulin-7
LOC130987747				probable ADP-ribosylation factor GTPase-activating protein AGD14
LOC130987748				uncharacterized LOC130987748
LOC130987749			AT2G40980	uncharacterized LOC130987749
LOC130987750			AT2G27020	proteasome subunit alpha type-3
LOC130987751			AT5G62740	hypersensitive-induced response protein 2
LOC130987752				probable cytochrome c oxidase subunit 5C-1
LOC130987753			AT3G56930	probable protein S-acyltransferase 4
LOC130987754			AT3G56950	probable aquaporin SIP2-1
LOC130987755			AT5G05070	probable protein S-acyltransferase 1
LOC130987756			AT1G73100	histone-lysine N-methyltransferase%2C H3 lysine-9 specific SUVH1-like
LOC130987757			AT3G10740	alpha-L-arabinofuranosidase 1-like
LOC130987758				40S ribosomal protein S29
LOC130987759			AT1G72050	transcription factor IIIA-like
LOC130987760			AT3G56900	aladin
LOC130987761				uncharacterized LOC130987761
LOC130987762			AT1G58390	probable disease resistance protein At1g58602
LOC130987763	988	TOC64-III	AT3G17970	outer envelope protein 64%2C chloroplastic
LOC130987764	694	AT3G17940	AT3G17940	uncharacterized LOC130987764
LOC130987765			AT1G48550	uncharacterized LOC130987765
LOC130987766			AT5G48910	pentatricopeptide repeat-containing protein At5g48910-like
LOC130987768	99	AT3G17950		uncharacterized protein At3g17950
LOC130987772			AT4G02480	uncharacterized LOC130987772
LOC130987774			AT5G48620	putative late blight resistance protein homolog R1A-10
LOC130987775			AT5G43470	probable disease resistance protein RF45
LOC130987776			AT3G51420	protein STRICTOSIDINE SYNTHASE-LIKE 4-like
LOC130987777			AT5G48620	putative late blight resistance protein homolog R1A-10
LOC130987779			AT3G06920	pentatricopeptide repeat-containing protein At3g06920-like
LOC130987781	258	NPX1	AT3G27260	transcription factor GTE10-like
LOC130987783	645	AT3G17920	AT1G48540	uncharacterized LOC130987783
LOC130987784			AT1G59780	putative late blight resistance protein homolog R1B-16
LOC130987785			AT5G35450	putative late blight resistance protein homolog R1B-16
LOC130987786			AT5G35450	putative late blight resistance protein homolog R1B-16
LOC130987787			AT5G50390	pentatricopeptide repeat-containing protein At5g50390%2C chloroplastic
LOC130987788			AT1G73990	serine protease SPPA%2C chloroplastic
LOC130987789			AT4G20310	membrane-bound transcription factor site-2 protease homolog
LOC130987791	1330	CSR1	AT3G48560	acetolactate synthase 1%2C chloroplastic-like
LOC130987793				uncharacterized LOC130987793
LOC130987794				B3 domain-containing protein Os02g0598200-like
LOC130987796	538	AT5G63380	AT5G63380	4-coumarate--CoA ligase-like 9
LOC130987797			AT5G14170	SWI/SNF complex component SNF12 homolog
LOC130987798	229	AT5G63260	AT3G48440	zinc finger CCCH domain-containing protein 67-like
LOC130987799	514	CYP94B3	AT3G48520	cytochrome P450 94B3-like
LOC130987801			AT5G60160	probable aspartyl aminopeptidase
LOC130987802	694	NPC6	AT3G48610	non-specific phospholipase C6-like
LOC130987803	134	AT2G05910	AT2G05910	protein LURP-one-related 6-like
LOC130987804			AT4G01400	pentatricopeptide repeat-containing protein At4g01400%2C mitochondrial-like
LOC130987805				protein NRT1/ PTR FAMILY 5.5-like
LOC130987807			AT1G24430	stemmadenine O-acetyltransferase-like
LOC130987808			AT1G24430	stemmadenine O-acetyltransferase-like
LOC130987810	61L	AT5G63350		uncharacterized LOC130987810
LOC130987811	620	ADK1	AT5G63400	adenylate kinase 4
LOC130987813	419	Lhca6	AT1G19150	photosystem I chlorophyll a/b-binding protein 6%2C chloroplastic
LOC130987815				elongation factor 1-delta-like
LOC130987816	504	AT5G63440	AT5G63440	UPF0235 protein At5g63440
LOC130987818				MADS-box transcription factor 6-like
LOC130987820	69	AT5G63300		30S ribosomal protein S21%2C chloroplastic-like
LOC130987821				uncharacterized LOC130987821
LOC130987822	150	AT5G63460		uncharacterized LOC130987822
LOC130987823			AT5G20090	mitochondrial pyruvate carrier 1-like
LOC130987824	855	AT1G19170	AT3G42950	probable polygalacturonase
LOC130987829				uncharacterized LOC130987829
LOC130987831	166	AT3G48570		protein transport protein Sec61 subunit gamma-1-like
LOC130987834				uncharacterized LOC130987834
LOC130987836				uncharacterized LOC130987836
LOC130987837	359	FP3	AT5G50740	heavy metal-associated isoprenylated plant protein 7-like
LOC130987838				uncharacterized LOC130987838
LOC130987839			AT1G08510	palmitoyl-acyl carrier protein thioesterase%2C chloroplastic-like
LOC130987841				uncharacterized LOC130987841
LOC130987842			AT1G09620	leucine--tRNA ligase%2C cytoplasmic-like
LOC130987843			AT4G21700	uncharacterized LOC130987843
LOC130987846	269L	AT3G48710		DEK domain-containing chromatin-associated protein 1-like
LOC130987847	72	JAZ1		protein TIFY 10A-like
LOC130987848			AT5G51140	RNA pseudouridine synthase 7
LOC130987850			AT3G26935	probable protein S-acyltransferase 7
LOC130987852			AT1G12350	phosphopantothenate--cysteine ligase 2-like
LOC130987853			AT2G44800	2-oxoglutarate-dependent dioxygenase 21%2C chloroplastic-like
LOC130987854			AT1G17370	oligouridylate-binding protein 1-like
LOC130987859			AT3G10400	U11/U12 small nuclear ribonucleoprotein 31 kDa protein-like
LOC130987861			AT3G18760	uncharacterized LOC130987861
LOC130987862				auxin-responsive protein SAUR71-like
LOC130987863				2-oxoglutarate-dependent dioxygenase 21%2C chloroplastic-like
LOC130987864	85	AT1G19200		FCS-Like Zinc finger 14-like
LOC130987865	128	TIM8		mitochondrial import inner membrane translocase subunit TIM8-like
LOC130987866	236	AT3G48710		DEK domain-containing chromatin-associated protein 1-like
LOC130987868				uncharacterized LOC130987868
LOC130987875				NAC domain-containing protein 83-like
LOC130987876	759	AT5G50860	AT5G50860	probable serine/threonine-protein kinase At1g54610
LOC130987877	887	BGAL7	AT5G20710	beta-galactosidase 15-like
LOC130987878	890	MAB1	AT5G50850	pyruvate dehydrogenase E1 component subunit beta-1%2C mitochondrial
LOC130987879				uncharacterized LOC130987879
LOC130987880	362	UBC27	AT5G50870	ubiquitin-conjugating enzyme E2 27
LOC130987882			AT3G49250	protein DEFECTIVE IN MERISTEM SILENCING 3-like
LOC130987885			AT5G48930	rosmarinate synthase-like
LOC130987886	111L	ORA47		ethylene-responsive transcription factor ERF016-like
LOC130987887				uncharacterized LOC130987887
LOC130987888			AT5G48930	rosmarinate synthase-like
LOC130987889				uncharacterized LOC130987889
LOC130987890			AT5G41110	uncharacterized LOC130987890
LOC130987892				uncharacterized LOC130987892
LOC130987895				uncharacterized LOC130987895
LOC130987897			AT5G23670	long chain base biosynthesis protein 2a
LOC130987898			AT1G12840	V-type proton ATPase subunit C-like
LOC130987899	237	AT5G50915		basic helix-loop-helix protein 80-like
LOC130987901			AT3G48850	mitochondrial phosphate carrier protein 2%2C mitochondrial-like
LOC130987902			AT4G32640	protein transport protein SEC24 C-like
LOC130987903				uncharacterized LOC130987903
LOC130987904				protein KNATM-like
LOC130987905			AT3G02850	potassium channel SKOR-like
LOC130987910	174	AT1G48440		uncharacterized LOC130987910
LOC130987911	174	AT1G19210		ethylene-responsive transcription factor ERF017
LOC130987912			AT2G39260	regulator of nonsense transcripts UPF2-like
LOC130987913			AT1G73820	uncharacterized LOC130987913
LOC130987914			AT2G01940	zinc finger protein SHOOT GRAVITROPISM 5-like
LOC130987916			AT5G50900	uncharacterized LOC130987916
LOC130987917			AT1G14685	protein BASIC PENTACYSTEINE2-like
LOC130987920	1080	ARF19	AT1G19220	auxin response factor 19-like
LOC130987923	1320	AT1G48490	AT3G17850	probable serine/threonine protein kinase IREH1
LOC130987924	496	RKL1	AT1G48480	probable inactive receptor kinase At1g48480
LOC130987925	503	AT3G17830	AT3G17830	uncharacterized LOC130987925
LOC130987926				uncharacterized LOC130987926
LOC130987927				nudix hydrolase 18%2C mitochondrial-like
LOC130987928				homeobox protein knotted-1-like 1
LOC130987929			AT3G02850	potassium channel SKOR-like
LOC130987932	174	AT1G48440		uncharacterized LOC130987932
LOC130987933			AT2G39260	regulator of nonsense transcripts UPF2-like
LOC130987934			AT1G73820	uncharacterized LOC130987934
LOC130987935				putative late blight resistance protein homolog R1B-12
LOC130987936	466	CPN20	AT5G20720	20 kDa chaperonin%2C chloroplastic
LOC130987938			AT2G01940	zinc finger protein SHOOT GRAVITROPISM 5-like
LOC130987940				uncharacterized LOC130987940
LOC130987941			AT1G14685	protein BASIC PENTACYSTEINE2-like
LOC130987942			AT2G40700	DEAD-box ATP-dependent RNA helicase 17
LOC130987944	1260	AT1G48430	AT3G17770	putative 3%2C4-dihydroxy-2-butanone kinase
LOC130987947	1320	AT1G48490	AT3G17850	probable serine/threonine protein kinase IREH1
LOC130987949				uncharacterized LOC130987949
LOC130987950	503	AT3G17830	AT3G17830	uncharacterized LOC130987950
[truncated: 19,613 more rows]

## Sheet: Table S4
Type	cellName	geneSymbolmore1	geneSymbolmore2	shortName
Salvia miltiorrhiza	Periderm	LOC131019962,LOC131002917,LOC131017444,LOC131024965,LOC131005379,LOC131005386,LOC131005782,LOC131015110,LOC131015111,LOC131015108,LOC131015114,LOC131015109,LOC130990139,LOC130990203,LOC131020584,LOC131003911,LOC131024907,LOC131009528,LOC130985934,LOC130991840,LOC130995461,LOC131001276,LOC131011022,LOC131020849,LOC130996938,LOC131024593,LOC131019149,LOC130986581,LOC130988920,LOC130985097,LOC131001…	LOC130988511,LOC131020540,LOC131000559,LOC130993278,LOC130997735,LOC131012990,LOC131012426	Periderm
Salvia miltiorrhiza	Xylem	LOC130994696,LOC130995204,LOC131011011,LOC130985203,LOC130994687,LOC131005409,LOC131010490,LOC131010538,LOC131000160,LOC131000586,LOC131000589,LOC131000070,LOC130997684,LOC131016589,LOC131022582,LOC130988783,LOC131016127,LOC130986712,LOC131016750,LOC130997602,LOC131005724,LOC131020001,LOC131024811,LOC131017974,LOC131024669,LOC131013261,LOC130997714,LOC130989631,LOC130988703,LOC131005784,LOC130991…		Xylem
Salvia miltiorrhiza	Phloem	LOC131024103,LOC130985828,LOC130992287,LOC130999677,LOC131022069,LOC131021969,LOC130997962,LOC130990309,LOC131012063,LOC131009263,LOC130992657,LOC131005593,LOC131001026,LOC131021793,LOC131001393,LOC131003544,LOC131016669,LOC130997562,LOC130991580,LOC131022465,LOC131001185,LOC131020155,LOC131014631,LOC131004309,LOC130987694,LOC131021044,LOC130989411,LOC131015404,LOC131014260,LOC131021225,LOC131005…		Phloem
Salvia miltiorrhiza	Endodermis	LOC131009263,LOC131000219,LOC130996694,LOC131005317,LOC130991446,LOC130991443,LOC131021647		Endodermis
Salvia miltiorrhiza	Cortex	LOC131025074,LOC130997521,LOC131021845,LOC131021509,LOC131000225		Cortex
Salvia miltiorrhiza	Epidermis	LOC130998254,LOC131010792,LOC130990309,LOC130986514,LOC131011089,LOC130986649,LOC131005293,LOC131004559,LOC130985504,LOC130997699,LOC131006003,LOC131015668,LOC130987683,LOC130987810,LOC131022978,LOC131000904,LOC130992201,LOC131010408,LOC130997857,LOC130997858,LOC130985661,LOC131023541,LOC131014580,LOC131006151,LOC131011187,LOC131000067,LOC130986368,LOC131013300,LOC131022105,LOC130995815,LOC130986…		Epidermis

## Sheet: Table S5
name	Gene symbol
SmDXS1	LOC130991591
SmDXS2	LOC131003911
SmDXS3	LOC131001517
SmDXS4	LOC131024907
SmDXR	LOC131019962
SmCMK	LOC131017444
SmMDS	LOC131024965
SmHDR1	LOC131005379
SmHDR2	LOC131005386
SmHDR3	LOC131005379
SmIPI1	LOC131005782
SmGGPPS1	LOC130986581
SmGGPPS3	LOC130988920
SmAACT1	LOC131009528
SmAACT2	LOC130985934
SmAACT3	LOC130991840
SmAACT4	LOC130995461
SmAACT5	LOC131001276
SmAACT6	LOC131001276
SmHNGS1	LOC131026271
SmHNGS2	LOC131026271
SmHMGR1	LOC131011022
SmHMGR2	LOC131020849
SmHMGR4	LOC130995288
SmMK	LOC130996938
SmPMK	LOC131024593
SmMDC1	LOC131019149
SmMDC2	LOC131019149
SmMDC3	LOC131019149
SmCPS1	LOC131015110
SmKSL1	LOC131015111
CYP76AH1	LOC131015108
CYP76AH3	LOC131015109
CYP76AK1	LOC131020584
CYP71D375	LOC130990203
CYP76AK5	LOC131015954

## Sheet: Table S6
cluster	gene	p_val	avg_log2FC	pct.1	pct.2	p_val_adj	Score	Gene_Name	TAIR_ID	description
Periderm.2Y_0	LOC130984974	6.04646e-24	0.527606	0.404	0.273	1.20966e-19				mediator of RNA polymerase II transcription subunit 15a-like
Periderm.2Y_0	LOC130984983	3.73601e-13	0.583394	0.279	0.196	7.47426e-09				uncharacterized LOC130984983
Periderm.2Y_0	LOC130984985	4.76391e-29	0.631695	0.439	0.291	9.53068e-25	421	AT3G04780	AT3G04780	PITH domain-containing protein At3g04780
Periderm.2Y_0	LOC130984997	3.60749e-52	0.541087	0.774	0.537	7.21715e-48				guanosine deaminase
Periderm.2Y_0	LOC130985025	3.45353e-29	0.466149	0.607	0.453	6.90914e-25	762	AT1G12600	AT1G12600	UDP-galactose/UDP-glucose transporter 2
Periderm.2Y_0	LOC130985043	1.05437e-14	0.574515	0.277	0.186	2.10938e-10	64	AT2G42900	AT2G42900	uncharacterized LOC130985043
Periderm.2Y_0	LOC130985122	2.31026e-10	0.281973	0.36	0.278	4.6219e-06				cationic amino acid transporter 1
Periderm.2Y_0	LOC130985130	1.78106e-23	0.43729	0.661	0.524	3.56318e-19				cytosolic Fe-S cluster assembly factor NBP35
Periderm.2Y_0	LOC130985159	4.86389e-34	0.709315	0.493	0.336	9.7307e-30				WD repeat-containing protein LWD1-like
Periderm.2Y_0	LOC130985173	1.09941e-11	0.612049	0.265	0.187	2.19948e-07	134	AT4G18400	AT4G18400	uncharacterized LOC130985173
Periderm.2Y_0	LOC130985188	5.55201e-30	0.696936	0.346	0.205	1.11073e-25	806	GOX3	AT4G18360	glycolate oxidase
Periderm.2Y_0	LOC130985190	1.66782e-10	0.389555	0.325	0.242	3.33664e-06	64	JAZ8	AT1G30135	protein TIFY 5A
Periderm.2Y_0	LOC130985220	1.02327e-06	0.302167	0.38	0.321	0.0204715	119	AT1G30020	AT1G30020	uncharacterized LOC130985220
Periderm.2Y_0	LOC130985280	4.41981e-28	0.472593	0.619	0.467	8.84227e-24	321	LARP6a	AT5G46250	la-related protein 6A
Periderm.2Y_0	LOC130985304	6.7795e-12	0.431075	0.361	0.277	1.35631e-07	172	BEH3	AT4G18890	BES1/BZR1 homolog protein 4-like
Periderm.2Y_0	LOC130985333	6.13231e-42	0.720102	0.56	0.376	1.22683e-37	541	RPL18AA	AT1G29970	60S ribosomal protein L18a-like
Periderm.2Y_0	LOC130985413	1.79803e-70	0.548054	0.922	0.731	3.59714e-66				pyruvate decarboxylase 1
Periderm.2Y_0	LOC130985455	1.51338e-41	0.446295	0.882	0.695	3.02767e-37	126	GRX480	AT1G28480	monothiol glutaredoxin-S5-like
Periderm.2Y_0	LOC130985457	2.48571e-07	0.268701	0.295	0.234	0.0049729	1510	AT5G46070	AT5G46070	uncharacterized LOC130985457
Periderm.2Y_0	LOC130985592	9.48263e-52	0.877314	0.499	0.301	1.89709e-47				uncharacterized LOC130985592
Periderm.2Y_0	LOC130985621	1.64037e-41	0.584368	0.623	0.427	3.28173e-37				uncharacterized LOC130985621
Periderm.2Y_0	LOC130985752	1.07063e-11	0.54175	0.333	0.255	2.1419e-07	527	RBP45B	AT1G11650	polyadenylate-binding protein RBP45
Periderm.2Y_0	LOC130985763	2.66792e-23	0.562882	0.322	0.199	5.33745e-19	637	TOM1	AT4G21790	tobamovirus multiplication protein 1-like
Periderm.2Y_0	LOC130985796	7.20514e-52	0.851207	0.513	0.308	1.44146e-47	228	ATG8C	AT1G62040	autophagy-related protein 8C-like
Periderm.2Y_0	LOC130985814	2.55561e-17	0.698349	0.309	0.208	5.11275e-13	280	AT1G11905	AT1G11905	uncharacterized LOC130985814
Periderm.2Y_0	LOC130985836	6.45791e-07	0.269679	0.414	0.351	0.0129197	536	PUX4	AT4G04210	plant UBX domain-containing protein 4
Periderm.2Y_0	LOC130985859	2.10435e-16	0.477584	0.435	0.329	4.20997e-12				cucumber peeling cupredoxin-like
Periderm.2Y_0	LOC130985865	7.63427e-16	0.335338	0.43	0.318	1.52731e-11	490	AT1G11950	AT1G11950	lysine-specific demethylase JMJ26-like
Periderm.2Y_0	LOC130985899	1.53877e-39	0.879376	0.45	0.281	3.07847e-35	528	SCL13	AT4G17230	scarecrow-like protein 13
Periderm.2Y_0	LOC130985910	4.75161e-18	0.633399	0.367	0.263	9.50608e-14				uncharacterized LOC130985910
Periderm.2Y_0	LOC130985958	3.34239e-19	0.61864	0.352	0.24	6.68678e-15				ras-related protein RABB1c
Periderm.2Y_0	LOC130985984	6.06671e-40	1.04136	0.327	0.167	1.21371e-35				aspartic proteinase NANA%2C chloroplast
Periderm.2Y_0	LOC130986018	1.40401e-30	0.974288	0.293	0.16	2.80887e-26	626	PAB1	AT1G16470	proteasome subunit alpha type-2-A
Periderm.2Y_0	LOC130986041	1.505e-10	0.434647	0.267	0.192	3.0109e-06	2540	LOS1	AT1G56070	elongation factor 2
Periderm.2Y_0	LOC130986055	1.52872e-37	0.709811	0.565	0.402	3.05835e-33				60S ribosomal protein L27-3-like
Periderm.2Y_0	LOC130986082	2.93863e-24	0.780379	0.295	0.176	5.87902e-20	376	AT5G56260	AT5G56260	putative 4-hydroxy-4-methyl-2-oxoglutarate aldolase 3
Periderm.2Y_0	LOC130986110	1.19255e-11	0.320755	0.49	0.402	2.38582e-07	213	AT2G19750	AT2G19750	40S ribosomal protein S30
Periderm.2Y_0	LOC130986136	1.49331e-27	0.761535	0.405	0.266	2.98752e-23	1130	UKL3	AT1G55810	uridine kinase-like protein 3
Periderm.2Y_0	LOC130986143	3.28337e-10	0.407863	0.312	0.236	6.56871e-06				serine/threonine-protein kinase D6PKL2-like
Periderm.2Y_0	LOC130986155	2.24228e-17	0.51031	0.369	0.264	4.48591e-13				transmembrane emp24 domain-containing protein p24beta2-like
Periderm.2Y_0	LOC130986157	1.03549e-38	1.00239	0.31	0.159	2.0716e-34				protein NOI4
Periderm.2Y_0	LOC130986217	6.15347e-23	0.594931	0.447	0.318	1.23106e-18	454	AT5G55530	AT5G55530	uncharacterized LOC130986217
Periderm.2Y_0	LOC130986224	8.99024e-64	0.541772	0.858	0.639	1.79859e-59				40S ribosomal protein S8
Periderm.2Y_0	LOC130986255	6.77461e-29	0.426865	0.719	0.544	1.35533e-24	131	ERF7	AT3G20310	ethylene-responsive transcription factor 3-like
Periderm.2Y_0	LOC130986259	5.28881e-63	0.511514	0.882	0.694	1.05808e-58	250	SUMO1	AT4G26840	small ubiquitin-related modifier 1-like
Periderm.2Y_0	LOC130986321	2.20915e-14	0.501584	0.412	0.32	4.41963e-10	576	AT1G25682	AT1G25682	uncharacterized LOC130986321
Periderm.2Y_0	LOC130986345	1.61675e-21	0.595163	0.383	0.26	3.23447e-17	180	HRS1	AT1G13300	transcription factor HHO3-like
Periderm.2Y_0	LOC130986380	2.05319e-17	0.69025	0.301	0.199	4.10761e-13				DNA-directed RNA polymerases II%2C IV and V subunit 11
Periderm.2Y_0	LOC130986404	3.28056e-24	0.602653	0.403	0.273	6.56309e-20	1790	OVA9	AT1G25350	glutamine--tRNA ligase
Periderm.2Y_0	LOC130986506	6.34687e-32	0.813282	0.284	0.147	1.26975e-27	601	PAHX	AT2G01490	phytanoyl-CoA dioxygenase
Periderm.2Y_0	LOC130986556	1.0941e-46	0.637311	0.662	0.473	2.18886e-42	209	AT1G19310	AT1G19310	uncharacterized LOC130986556
Periderm.2Y_0	LOC130986623	4.7081e-65	0.943769	0.499	0.273	9.41903e-61	542	AVA-P2	AT1G19910	V-type proton ATPase 16 kDa proteolipid subunit
Periderm.2Y_0	LOC130986645	6.36939e-07	0.26309	0.379	0.318	0.0127426				AP-2 complex subunit sigma
Periderm.2Y_0	LOC130986668	8.02963e-17	0.707495	0.356	0.255	1.60641e-12	606	NAP1%3B2	AT2G19480	nucleosome assembly protein 1%3B2-like
Periderm.2Y_0	LOC130986712	1.10534e-26	0.64487	0.465	0.321	2.21134e-22	293	TRX1	AT3G51030	thioredoxin H1
Periderm.2Y_0	LOC130986730	1.79351e-24	0.768174	0.321	0.199	3.58809e-20				uncharacterized LOC130986730
Periderm.2Y_0	LOC130986776	1.17795e-33	0.443859	0.719	0.54	2.3566e-29				elongation factor 1-alpha
Periderm.2Y_0	LOC130986803	3.22134e-47	0.833318	0.533	0.34	6.44461e-43				uncharacterized LOC130986803
Periderm.2Y_0	LOC130986843	6.82279e-19	0.724482	0.256	0.155	1.36497e-14				peptide methionine sulfoxide reductase B1%2C chloroplastic
Periderm.2Y_0	LOC130986855	1.43126e-24	0.283142	0.744	0.575	2.86337e-20	479	AT5G57010	AT5G57010	IQ domain-containing protein IQM1-like
Periderm.2Y_0	LOC130986922	4.71798e-15	0.798141	0.318	0.23	9.4388e-11	125	AT1G72740	AT1G72740	telomere repeat-binding factor 4-like
Periderm.2Y_0	LOC130986998	7.35737e-21	0.996564	0.303	0.197	1.47192e-16				60S ribosomal protein L8
Periderm.2Y_0	LOC130987010	6.4192e-54	1.00291	0.456	0.257	1.28423e-49				uncharacterized LOC130987010
Periderm.2Y_0	LOC130987097	2.90354e-20	0.742083	0.343	0.231	5.80882e-16	226	ACBP6	AT1G31812	acyl-CoA-binding protein
Periderm.2Y_0	LOC130987143	4.40193e-14	0.740411	0.259	0.175	8.8065e-10				F-box protein SKIP31
Periderm.2Y_0	LOC130987177	1.06772e-38	0.682096	0.577	0.406	2.13607e-34	808	AT4G31180	AT4G31180	aspartate--tRNA ligase 2%2C cytoplasmic
Periderm.2Y_0	LOC130987186	2.80207e-17	0.825277	0.268	0.173	5.60581e-13				eukaryotic initiation factor 4A-3-like
Periderm.2Y_0	LOC130987190	1.21392e-15	0.263722	0.691	0.54	2.42858e-11				vacuolar protein sorting-associated protein 2 homolog 1
Periderm.2Y_0	LOC130987199	7.97621e-44	1.11199	0.373	0.205	1.59572e-39				uncharacterized LOC130987199
Periderm.2Y_0	LOC130987200	2.87893e-11	0.466874	0.319	0.239	5.75959e-07	157	AT5G10650	AT5G10650	probable E3 ubiquitin-protein ligase HIP1
Periderm.2Y_0	LOC130987235	1.20287e-19	0.880822	0.271	0.169	2.40646e-15				40S ribosomal protein S3-3
Periderm.2Y_0	LOC130987303	5.45634e-69	0.909315	0.488	0.242	1.09159e-64				UDP-glucuronic acid decarboxylase 5
Periderm.2Y_0	LOC130987356	8.78782e-41	0.952056	0.349	0.187	1.75809e-36				bet1-like SNARE 1-1
Periderm.2Y_0	LOC130987393	3.07666e-07	0.297322	0.275	0.216	0.00615516				uncharacterized LOC130987393
Periderm.2Y_0	LOC130987431	1.5301e-13	0.589252	0.336	0.245	3.06112e-09	226	AT3G01820	AT3G01820	probable adenylate kinase 7%2C mitochondrial
Periderm.2Y_0	LOC130987524	7.61607e-14	0.670078	0.307	0.219	1.52367e-09				ras-related protein RABB1b
Periderm.2Y_0	LOC130987566	2.37163e-13	0.319906	0.51	0.412	4.74467e-09	561	AT2G24320	AT2G24320	uncharacterized LOC130987566
Periderm.2Y_0	LOC130987570	1.07893e-30	0.842483	0.431	0.289	2.1585e-26				60S ribosomal protein L39-3
Periderm.2Y_0	LOC130987579	2.54725e-76	0.677852	0.815	0.591	5.09602e-72				protein OXIDATIVE STRESS 3 LIKE 2-like
Periderm.2Y_0	LOC130987599	2.94808e-89	0.829797	0.725	0.472	5.89792e-85				eukaryotic translation initiation factor 5A-2-like
Periderm.2Y_0	LOC130987638	1.71998e-08	0.525988	0.269	0.206	0.000344099				60S ribosomal protein L24
Periderm.2Y_0	LOC130987662	3.14276e-33	0.922742	0.405	0.259	6.2874e-29	293	RBX1	AT5G20570	RING-box protein 1a-like
Periderm.2Y_0	LOC130987677	4.26263e-14	0.652988	0.254	0.169	8.52781e-10	841	AT2G18750	AT2G18750	calmodulin-binding protein 60 B-like
Periderm.2Y_0	LOC130987678	5.04844e-15	0.259877	0.803	0.68	1.00999e-10	364L	XTH21	AT2G18800	probable xyloglucan endotransglucosylase/hydrolase protein 23
Periderm.2Y_0	LOC130987744	1.52151e-51	0.398056	0.931	0.771	3.04393e-47				calmodulin-7
Periderm.2Y_0	LOC130987750	3.79631e-14	0.740689	0.279	0.193	7.59489e-10				proteasome subunit alpha type-3
Periderm.2Y_0	LOC130987751	4.75518e-93	0.742454	0.875	0.651	9.51321e-89				hypersensitive-induced response protein 2
Periderm.2Y_0	LOC130987752	4.50883e-21	0.677558	0.298	0.187	9.02037e-17				probable cytochrome c oxidase subunit 5C-1
Periderm.2Y_0	LOC130987758	2.64917e-33	0.576301	0.579	0.42	5.29993e-29				40S ribosomal protein S29
Periderm.2Y_0	LOC130987815	2.39193e-43	0.912893	0.465	0.29	4.7853e-39				elongation factor 1-delta-like
Periderm.2Y_0	LOC130987963	2.17699e-13	0.51758	0.292	0.206	4.35528e-09	2280	CLPC1	AT5G50920	ATP-dependent Clp protease ATP-binding subunit ClpA homolog CD4B%2C chloroplastic
Periderm.2Y_0	LOC130987985	1.14869e-22	0.499563	0.51	0.381	2.29807e-18	180	AT5G61880	AT5G61880	mitochondrial import inner membrane translocase subunit PAM16 like 1-like
Periderm.2Y_0	LOC130988021	1.45944e-10	0.365538	0.293	0.218	2.91976e-06	1030	AT1G16180	AT1G16180	uncharacterized LOC130988021
Periderm.2Y_0	LOC130988025	2.20706e-07	0.34207	0.4	0.338	0.00441545	80	AT1G16170	AT1G16170	uncharacterized LOC130988025
Periderm.2Y_0	LOC130988033	1.82197e-23	0.80175	0.261	0.149	3.64502e-19				protein HEADING DATE REPRESSOR 1
Periderm.2Y_0	LOC130988039	8.69537e-72	0.625357	0.747	0.51	1.7396e-67	1650	SUS1	AT5G20830	sucrose synthase
Periderm.2Y_0	LOC130988045	4.79205e-35	0.786813	0.497	0.339	9.58698e-31				proteasome subunit beta type-4
Periderm.2Y_0	LOC130988064	7.21357e-43	0.658503	0.5	0.314	1.44315e-38	142	MPS1	AT5G57880	protein MULTIPOLAR SPINDLE 1
Periderm.2Y_0	LOC130988081	5.41056e-15	0.402709	0.497	0.394	1.08244e-10	920	AT4G30600	AT4G30600	uncharacterized LOC130988081
Periderm.2Y_0	LOC130988121	6.10472e-24	1.11434	0.251	0.142	1.22131e-19	269	NKS1	AT4G30996	uncharacterized LOC130988121
Periderm.2Y_0	LOC130988157	6.817e-23	0.630801	0.372	0.245	1.36381e-18				uncharacterized LOC130988157
Periderm.2Y_0	LOC130988162	1.96931e-06	0.287169	0.282	0.228	0.0393981				protein S-acyltransferase 24
Periderm.2Y_0	LOC130988178	1.59065e-08	0.471738	0.258	0.193	0.000318225				probable flavin-containing monooxygenase 1
Periderm.2Y_0	LOC130988214	8.39204e-21	0.305347	0.615	0.468	1.67891e-16				pyrophosphate-energized vacuolar membrane proton pump-like
Periderm.2Y_0	LOC130988233	1.63702e-58	0.570049	0.81	0.596	3.27501e-54				probable protein phosphatase 2C 44
Periderm.2Y_0	LOC130988245	3.12397e-11	0.330496	0.547	0.441	6.24982e-07				zinc finger BED domain-containing protein DAYSLEEPER
Periderm.2Y_0	LOC130988336	1.38194e-34	0.653011	0.496	0.332	2.76472e-30				aspartate aminotransferase%2C cytoplasmic
Periderm.2Y_0	LOC130988342	1.74358e-35	0.703225	0.533	0.372	3.48821e-31	693	AT4G31170	AT4G31170	serine/threonine-protein kinase STY13-like
Periderm.2Y_0	LOC130988353	8.21766e-17	0.673088	0.36	0.264	1.64402e-12	455L	AT4G31170	AT4G31170	serine/threonine-protein kinase STY13-like
Periderm.2Y_0	LOC130988459	4.85506e-16	0.7319	0.297	0.201	9.71303e-12				40S ribosomal protein S29-like
Periderm.2Y_0	LOC130988498	5.88333e-50	0.675043	0.693	0.503	1.17702e-45	411	SNF7.2	AT2G19830	vacuolar protein sorting-associated protein 32 homolog 2-like
Periderm.2Y_0	LOC130988535	2.60026e-28	0.695144	0.329	0.194	5.20208e-24	406	AT5G56610	AT5G56610	phosphatidylglycerophosphate phosphatase PTPMT2-like
Periderm.2Y_0	LOC130988542	2.72973e-102	0.860851	0.785	0.508	5.4611e-98	258	PRF5	AT2G19770	profilin-3-like
Periderm.2Y_0	LOC130988577	7.01196e-20	0.85185	0.254	0.153	1.40281e-15				cyclin-B1-2-like
Periderm.2Y_0	LOC130988591	2.44626e-37	0.947917	0.345	0.191	4.894e-33	770	SNRK2.2	AT3G50500	serine/threonine-protein kinase SRK2I-like
Periderm.2Y_0	LOC130988705	5.21148e-54	0.760784	0.657	0.458	1.04261e-49	368	AT3G02080	AT3G02080	40S ribosomal protein S19-3-like
Periderm.2Y_0	LOC130988737	9.20425e-40	0.926129	0.433	0.265	1.8414e-35				dolichyl-diphosphooligosaccharide--protein glycosyltransferase subunit DAD1
Periderm.2Y_0	LOC130988740	1.42287e-13	0.65661	0.285	0.2	2.84659e-09	264	VTI13	AT3G29100	vesicle transport v-SNARE 13-like
Periderm.2Y_0	LOC130988783	1.30146e-39	0.597495	0.614	0.434	2.6037e-35	977	AT2G42100	AT2G42100	actin-66
Periderm.2Y_0	LOC130988813	5.21639e-70	0.681755	0.78	0.555	1.04359e-65				ubiquitin-conjugating enzyme E2 2
Periderm.2Y_0	LOC130988913	1.42172e-49	0.948409	0.46	0.269	2.84429e-45				uncharacterized protein At2g23090
Periderm.2Y_0	LOC130989198	2.30448e-20	0.602465	0.358	0.245	4.61035e-16	591	DSK2	AT2G17200	ubiquitin domain-containing protein DSK2b-like
Periderm.2Y_0	LOC130989218	2.8127e-18	0.777911	0.251	0.153	5.6271e-14	294	NAC036	AT2G17040	NAC domain-containing protein 6-like
Periderm.2Y_0	LOC130989225	4.55343e-08	0.449949	0.296	0.232	0.000910959				40S ribosomal protein S12-like
Periderm.2Y_0	LOC130989274	4.84785e-29	0.709578	0.267	0.139	9.6986e-25	1470	VAB3	AT1G20260	V-type proton ATPase subunit B 2
Periderm.2Y_0	LOC130989314	3.83264e-43	0.739843	0.379	0.2	7.66758e-39	580	APX3	AT4G35000	L-ascorbate peroxidase 3
Periderm.2Y_0	LOC130989384	8.19505e-12	0.274274	0.482	0.389	1.6395e-07	1010	AT5G14610	AT5G14610	ATP-dependent RNA helicase-like protein DB10
Periderm.2Y_0	LOC130989408	2.03537e-28	0.610402	0.423	0.281	4.07196e-24				26S proteasome regulatory subunit 6A homolog
Periderm.2Y_0	LOC130989457	1.1319e-22	0.653296	0.328	0.208	2.26448e-18				uncharacterized LOC130989457
Periderm.2Y_0	LOC130989520	4.37471e-39	0.666368	0.579	0.412	8.75205e-35	644	AT3G01340	AT3G01340	protein transport protein SEC13 homolog B-like
Periderm.2Y_0	LOC130989523	4.91512e-11	0.737482	0.253	0.181	9.83319e-07	218	AT5G14970	AT5G14970	uncharacterized LOC130989523
Periderm.2Y_0	LOC130989532	4.79342e-17	0.866983	0.287	0.192	9.58972e-13				uncharacterized LOC130989532
Periderm.2Y_0	LOC130989591	2.35784e-37	0.351715	0.963	0.809	4.71709e-33				uncharacterized protein At5g39570-like
Periderm.2Y_0	LOC130989668	1.7054e-25	0.754817	0.345	0.216	3.41183e-21				4-hydroxyphenylpyruvate dioxygenase-like
Periderm.2Y_0	LOC130989682	2.14162e-12	0.536671	0.303	0.22	4.28453e-08				uncharacterized LOC130989682
Periderm.2Y_0	LOC130989692	4.55928e-32	0.66001	0.507	0.357	9.1213e-28				putative methylesterase 11%2C chloroplastic
Periderm.2Y_0	LOC130989693	1.17969e-33	0.814378	0.451	0.296	2.36009e-29	153L	AT3G02190	AT3G02190	60S ribosomal protein L39-3
Periderm.2Y_0	LOC130989695	8.24757e-24	0.537086	0.52	0.389	1.65001e-19	144	AT3G02190	AT3G02190	60S ribosomal protein L39-3
Periderm.2Y_0	LOC130989826	1.43352e-08	0.375682	0.263	0.199	0.00028679	912	LINC1	AT1G67230	nuclear matrix constituent protein 1
Periderm.2Y_0	LOC130989943	1.51982e-20	0.42815	0.527	0.398	3.04055e-16				mitogen-activated protein kinase kinase kinase 3
Periderm.2Y_0	LOC130989945	3.07029e-11	0.433249	0.323	0.237	6.14242e-07				flavonoid-6-hydroxylase-like
Periderm.2Y_0	LOC130990002	2.71532e-91	0.885739	0.745	0.447	5.43227e-87				probable aspartic proteinase GIP2
Periderm.2Y_0	LOC130990120	1.62615e-40	0.440495	0.849	0.669	3.25328e-36				zinc finger A20 and AN1 domain-containing stress-associated protein 8-like
Periderm.2Y_0	LOC130990152	9.66908e-25	0.725937	0.313	0.189	1.9344e-20				uncharacterized LOC130990152
Periderm.2Y_0	LOC130990192	4.4473e-50	0.936653	0.37	0.183	8.89726e-46	144	AT2G41410	AT2G41410	probable calcium-binding protein CML36
Periderm.2Y_0	LOC130990227	1.59e-23	0.828666	0.37	0.243	3.18094e-19				tubulin beta-5 chain-like
Periderm.2Y_0	LOC130990231	1.84423e-48	0.425098	0.9	0.708	3.68956e-44	300	AT3G56680	AT3G56680	uncharacterized LOC130990231
Periderm.2Y_0	LOC130990247	2.98569e-22	0.857262	0.272	0.163	5.97317e-18				nascent polypeptide-associated complex subunit alpha-like protein
Periderm.2Y_0	LOC130990248	1.58539e-32	0.919462	0.391	0.247	3.17173e-28				nascent polypeptide-associated complex subunit alpha-like protein
Periderm.2Y_0	LOC130990311	5.07299e-26	0.786843	0.251	0.134	1.0149e-21				probable glutathione S-transferase
Periderm.2Y_0	LOC130990331	3.63289e-72	0.83842	0.703	0.467	7.26797e-68	1160	ALAAT2	AT1G72330	alanine aminotransferase 2-like
Periderm.2Y_0	LOC130990353	1.06912e-16	0.753823	0.339	0.241	2.13889e-12				protein Dr1 homolog
Periderm.2Y_0	LOC130990479	3.76757e-18	0.338673	0.386	0.268	7.53741e-14				uncharacterized LOC130990479
Periderm.2Y_0	LOC130990827	3.58973e-07	0.382697	0.345	0.286	0.00718161				60S ribosomal protein L31-like
Periderm.2Y_0	LOC130990902	6.3281e-19	0.387307	0.479	0.35	1.266e-14				protein C2-DOMAIN ABA-RELATED 4-like
Periderm.2Y_0	LOC130991026	1.061e-17	0.665971	0.367	0.267	2.12264e-13				protein YELLOW LEAF 1%2C choloroplastic-like
Periderm.2Y_0	LOC130991184	2.47696e-16	0.473476	0.262	0.166	4.9554e-12	83	AT2G33510	AT2G33510	protein CURLY FLAG LEAF 1-like
Periderm.2Y_0	LOC130991212	3.70804e-16	0.581323	0.282	0.185	7.4183e-12	1190	AT1G72730	AT1G72730	eukaryotic initiation factor 4A-8-like
Periderm.2Y_0	LOC130991265	8.89943e-39	0.576495	0.631	0.455	1.78042e-34	190	AT1G04340	AT1G04340	uncharacterized LOC130991265
Periderm.2Y_0	LOC130991317	1.54318e-21	0.293178	0.541	0.388	3.08728e-17	283	CIPK7	AT3G23000	CBL-interacting serine/threonine-protein kinase 7-like
Periderm.2Y_0	LOC130991354	2.06694e-38	0.616312	0.51	0.335	4.13513e-34	329L	NAP1%3B4	AT3G13782	nucleosome assembly protein 1%3B4-like
Periderm.2Y_0	LOC130991376	6.1366e-48	1.09854	0.269	0.111	1.22769e-43	444	AT3G22850	AT3G22850	stem-specific protein TSJT1
Periderm.2Y_0	LOC130991384	7.10377e-26	0.263422	0.77	0.624	1.42118e-21	493	ATARD2	AT4G14710	acireductone dioxygenase 2-like
Periderm.2Y_0	LOC130991405	2.62257e-09	0.375051	0.269	0.197	5.24671e-05	150	MED9	AT1G55080	mediator of RNA polymerase II transcription subunit 9
Periderm.2Y_0	LOC130991415	5.30382e-16	0.595291	0.371	0.274	1.06108e-11				ubiquitin-40S ribosomal protein S27a
Periderm.2Y_0	LOC130991452	1.05436e-20	0.953804	0.275	0.169	2.10936e-16				signal recognition particle 14 kDa protein
Periderm.2Y_0	LOC130991500	2.6408e-24	0.395814	0.53	0.385	5.28319e-20				uncharacterized LOC130991500
Periderm.2Y_0	LOC130991523	4.08389e-35	0.784648	0.356	0.201	8.17022e-31				peroxisomal adenine nucleotide carrier 1-like
Periderm.2Y_0	LOC130991538	1.09406e-140	0.777075	0.985	0.881	2.18877e-136	343	AILP1	AT5G19140	stem-specific protein TSJT1
Periderm.2Y_0	LOC130991566	1.35178e-10	0.464723	0.261	0.185	2.70436e-06				endo-1%2C3%3B1%2C4-beta-D-glucanase-like
Periderm.2Y_0	LOC130991581	5.35237e-27	0.3747	0.722	0.559	1.07079e-22				BI1-like protein
Periderm.2Y_0	LOC130991631	1.08211e-28	0.311583	0.801	0.63	2.16487e-24				superoxide dismutase [Cu-Zn]
Periderm.2Y_0	LOC130991647	8.82671e-29	0.662379	0.451	0.307	1.76587e-24	172	PRA7	AT1G55190	PRA1 family protein F2
Periderm.2Y_0	LOC130991648	1.09088e-20	0.670507	0.435	0.322	2.18241e-16				60S ribosomal protein L10
Periderm.2Y_0	LOC130991666	5.33706e-15	0.458041	0.452	0.354	1.06773e-10	440	AT5G18630	AT5G18630	lipase-like
Periderm.2Y_0	LOC130991690	3.28101e-07	0.335029	0.265	0.205	0.00656399				cullin-1
Periderm.2Y_0	LOC130991840	5.41458e-52	0.521795	0.829	0.629	1.08324e-47	1040	PKT4	AT1G04710	3-ketoacyl-CoA thiolase 2%2C peroxisomal
Periderm.2Y_0	LOC130991842	8.06864e-13	0.600963	0.286	0.204	1.61421e-08	971	UBP6	AT1G51710	ubiquitin carboxyl-terminal hydrolase 6-like
Periderm.2Y_0	LOC130991891	5.21914e-51	0.594203	0.738	0.543	1.04414e-46	232	AT5G59950	AT5G59950	THO complex subunit 4A
Periderm.2Y_0	LOC130991894	3.44963e-36	0.386199	0.904	0.747	6.90133e-32	411	VAMP724	AT4G15780	vesicle-associated membrane protein 724
Periderm.2Y_0	LOC130991895	5.75221e-26	1.05029	0.258	0.144	1.15079e-21	632	RABE1c	AT3G46060	ras-related protein RABE1c
Periderm.2Y_0	LOC130991901	3.39293e-10	0.631022	0.266	0.196	6.78789e-06				uncharacterized LOC130991901
Periderm.2Y_0	LOC130991908	1.79118e-37	0.279016	0.751	0.544	3.58344e-33				major allergen Pru ar 1-like
Periderm.2Y_0	LOC130991923	2.4309e-41	0.385736	0.859	0.694	4.86326e-37	327	ADF2	AT3G46000	actin-depolymerizing factor 1-like
Periderm.2Y_0	LOC130991934	2.36906e-21	0.320486	0.714	0.576	4.73954e-17				uncharacterized LOC130991934
Periderm.2Y_0	LOC130991970	1.25428e-48	1.00478	0.389	0.208	2.50932e-44	261	AT5G59140	AT5G59140	uncharacterized LOC130991970
Periderm.2Y_0	LOC130991977	1.2456e-14	0.503656	0.336	0.242	2.49194e-10	745	TOPP2	AT5G59160	serine/threonine-protein phosphatase PP1 isozyme 2-like
Periderm.2Y_0	LOC130992041	6.26516e-42	0.48867	0.802	0.62	1.25341e-37				probable pyridoxal 5'-phosphate synthase subunit PDX1
Periderm.2Y_0	LOC130992092	1.43765e-20	0.605453	0.395	0.281	2.87617e-16				40S ribosomal protein S26-3-like
Periderm.2Y_0	LOC130992114	1.55047e-09	0.513387	0.333	0.266	3.10187e-05				nucleolar complex-associated protein 2
Periderm.2Y_0	LOC130992172	1.2204e-19	0.933994	0.289	0.188	2.44154e-15	375	FHIT	AT5G58240	bifunctional bis(5'-adenosyl)-triphosphatase/adenylylsulfatase FHIT
Periderm.2Y_0	LOC130992197	4.17014e-31	1.06128	0.304	0.171	8.34278e-27				protein DELETION OF SUV3 SUPPRESSOR 1(I)-like
Periderm.2Y_0	LOC130992209	1.19219e-09	0.464648	0.256	0.187	2.38509e-05				V-type proton ATPase subunit c''2
Periderm.2Y_0	LOC130992239	3.23275e-41	0.778202	0.525	0.351	6.46744e-37	120	AT1G15270	AT1G15270	uncharacterized LOC130992239
Periderm.2Y_0	LOC130992312	2.9824e-26	0.375636	0.4	0.248	5.96659e-22	319	GLYI4	AT1G15380	glyoxylase I 4-like
Periderm.2Y_0	LOC130992362	2.21531e-06	0.409932	0.26	0.208	0.0443195				protein AE7-like
Periderm.2Y_0	LOC130992428	1.86179e-23	0.896868	0.288	0.173	3.72469e-19				uncharacterized LOC130992428
Periderm.2Y_0	LOC130992432	5.03569e-41	0.74645	0.56	0.383	1.00744e-36				uncharacterized LOC130992432
Periderm.2Y_0	LOC130992442	5.7064e-26	0.420943	0.619	0.469	1.14162e-21	293	AT1G52300	AT1G52300	60S ribosomal protein L37-3
Periderm.2Y_0	LOC130992563	2.27124e-42	0.521144	0.689	0.499	4.54384e-38				YTH domain-containing protein ECT2-like
Periderm.2Y_0	LOC130992567	1.21376e-104	1.09027	0.504	0.203	2.42825e-100				phosphoenolpyruvate carboxykinase (ATP)-like
Periderm.2Y_0	LOC130992633	1.03446e-10	0.341158	0.286	0.209	2.06954e-06				2-oxoisovalerate dehydrogenase subunit beta 1%2C mitochondrial
Periderm.2Y_0	LOC130992679	1.19257e-14	0.731512	0.288	0.201	2.38586e-10				cytochrome c oxidase subunit 6b-1-like
Periderm.2Y_0	LOC130992685	1.73046e-22	0.392141	0.568	0.427	3.46196e-18				uncharacterized LOC130992685
Periderm.2Y_0	LOC130992767	1.49275e-17	0.353355	0.423	0.308	2.98639e-13	1220	AT5G46630	AT5G46630	AP-2 complex subunit mu
Periderm.2Y_0	LOC130992776	1.43106e-22	0.677133	0.387	0.265	2.86298e-18	411	TOM2A	AT1G32400	tobamovirus multiplication protein 2A
Periderm.2Y_0	LOC130992827	3.02097e-07	0.269721	0.254	0.196	0.00604375				actin-104
Periderm.2Y_0	LOC130993001	1.35634e-29	0.375443	0.775	0.605	2.71349e-25	266L	ATSYP24	AT1G32270	syntaxin-22-like
Periderm.2Y_0	LOC130993038	7.95068e-26	0.805411	0.305	0.181	1.59061e-21				uncharacterized LOC130993038
Periderm.2Y_0	LOC130993096	2.57362e-34	0.902305	0.412	0.26	5.14878e-30	462	AT4G17720	AT4G17720	binding partner of ACD11 1-like
Periderm.2Y_0	LOC130993098	1.64822e-25	0.571474	0.381	0.243	3.29743e-21	610L	CSLD6	AT1G32180	cellulose synthase-like protein D3
Periderm.2Y_0	LOC130993141	1.09845e-19	0.648397	0.345	0.235	2.19755e-15	557	AT5G13430	AT5G13430	cytochrome b-c1 complex subunit Rieske-4%2C mitochondrial-like
Periderm.2Y_0	LOC130993148	2.04971e-27	0.259769	0.889	0.75	4.10065e-23				40S ribosomal protein S24-1
Periderm.2Y_0	LOC130993204	2.69136e-07	0.421627	0.336	0.277	0.00538434				nucleolin 1
Periderm.2Y_0	LOC130993210	2.46804e-18	0.441384	0.431	0.315	4.93756e-14				uncharacterized LOC130993210
Periderm.2Y_0	LOC130993212	2.99155e-21	0.589005	0.383	0.266	5.9849e-17				E3 ubiquitin ligase BIG BROTHER-related-like
Periderm.2Y_0	LOC130993283	2.7195e-09	0.256962	0.504	0.423	5.44063e-05	375	ARFB1C	AT3G03120	uncharacterized LOC130993283
Periderm.2Y_0	LOC130993305	3.65684e-16	0.697335	0.34	0.24	7.31587e-12				40S ribosomal protein S4-1-like
Periderm.2Y_0	LOC130993317	1.13005e-20	0.260748	0.707	0.541	2.26078e-16				uncharacterized LOC130993317
Periderm.2Y_0	LOC130993342	1.38647e-14	0.3493	0.577	0.476	2.77377e-10				ubiquitin-60S ribosomal protein L40
Periderm.2Y_0	LOC130993346	5.05093e-101	0.855763	0.739	0.453	1.01049e-96	115L	CB5-C	AT2G46650	cytochrome b5-like
Periderm.2Y_0	LOC130993354	1.19388e-25	0.779615	0.296	0.173	2.38849e-21	237	AT1G20460	AT1G20460	uncharacterized LOC130993354
Periderm.2Y_0	LOC130993405	2.33496e-25	0.909656	0.307	0.185	4.67132e-21	152	AT1G76200	AT1G76200	NADH dehydrogenase [ubiquinone] 1 beta subcomplex subunit 2-like
Periderm.2Y_0	LOC130993407	1.44986e-14	0.444842	0.405	0.304	2.90059e-10	342	AT5G53310	AT5G53310	uncharacterized LOC130993407
Periderm.2Y_0	LOC130993427	7.66915e-15	0.758651	0.304	0.212	1.53429e-10	378	SGT1A	AT4G23570	protein SGT1 homolog
Periderm.2Y_0	LOC130993428	9.54149e-20	0.513717	0.281	0.173	1.90887e-15	152	AT5G52810	AT5G52810	protein SAR DEFICIENT 4
Periderm.2Y_0	LOC130993472	1.13268e-25	0.636866	0.449	0.311	2.26604e-21				60S ribosomal protein L36-2-like
Periderm.2Y_0	LOC130993499	4.53607e-13	0.686237	0.277	0.196	9.07486e-09	348	MAPR3	AT3G48890	membrane steroid-binding protein 1
Periderm.2Y_0	LOC130993583	3.77772e-32	1.09547	0.355	0.214	7.55771e-28	435	AT3G26580	AT3G26580	uncharacterized LOC130993583
Periderm.2Y_0	LOC130993611	7.44836e-66	0.692423	0.741	0.522	1.49012e-61	533	ARFA1F	AT1G10630	ADP-ribosylation factor 2-like
Periderm.2Y_0	LOC130993649	2.81661e-66	0.86775	0.357	0.144	5.63492e-62	871	ALDH2B7	AT1G23800	benzaldehyde dehydrogenase%2C mitochondrial
Periderm.2Y_0	LOC130993660	3.85745e-18	0.621451	0.288	0.187	7.71721e-14	1600	TPS9	AT1G23870	probable alpha%2Calpha-trehalose-phosphate synthase [UDP-forming] 8
Periderm.2Y_0	LOC130993677	2.97846e-23	0.973016	0.337	0.222	5.95871e-19				40S ribosomal protein S10-1-like
Periderm.2Y_0	LOC130993690	1.17082e-84	0.917858	0.475	0.204	2.34235e-80				snakin-2-like
Periderm.2Y_0	LOC130993691	4.99677e-19	0.903804	0.264	0.165	9.99653e-15				40S ribosomal protein S6
Periderm.2Y_0	LOC130993713	5.95763e-09	0.541079	0.261	0.195	0.000119188				calmodulin binding protein PICBP-like
Periderm.2Y_0	LOC130993817	1.14021e-21	0.26518	0.381	0.246	2.28111e-17				classical arabinogalactan protein 5-like
Periderm.2Y_0	LOC130993829	1.14902e-24	1.01203	0.252	0.14	2.29873e-20				50S ribosomal protein 6%2C chloroplastic
Periderm.2Y_0	LOC130993837	5.95941e-27	0.644966	0.356	0.218	1.19224e-22				uncharacterized LOC130993837
Periderm.2Y_0	LOC130994048	1.59603e-29	0.886771	0.332	0.195	3.19301e-25				nodulin-related protein 2-like
Periderm.2Y_0	LOC130994191	2.84911e-28	0.710686	0.428	0.288	5.69994e-24	307	AT1G20220	AT1G20220	5'-3' exoribonuclease 2-like
Periderm.2Y_0	LOC130994351	2.99587e-15	0.67228	0.306	0.214	5.99353e-11				60S ribosomal protein L24-like
Periderm.2Y_0	LOC130994372	2.86733e-20	0.526517	0.475	0.354	5.73637e-16	313	SK4	AT1G20140	SKP1-like protein 1A
Periderm.2Y_0	LOC130994693	1.69332e-11	0.462171	0.295	0.215	3.38767e-07				protein ABCI7%2C chloroplastic
Periderm.2Y_0	LOC130994696	1.22732e-58	0.953507	0.482	0.269	2.45537e-54	787	UGE1	AT1G12780	bifunctional UDP-glucose 4-epimerase and UDP-xylose 4-epimerase 1-like
Periderm.2Y_0	LOC130994710	1.17135e-39	0.548355	0.678	0.485	2.3434e-35				probable phospholipid hydroperoxide glutathione peroxidase
Periderm.2Y_0	LOC130994872	1.39536e-15	0.348847	0.635	0.507	2.79156e-11	99L	AT1G63720	AT1G63720	uncharacterized protein At1g76660-like
Periderm.2Y_0	LOC130994942	1.63804e-16	0.654973	0.304	0.203	3.27706e-12	465	AT5G11770	AT5G11770	NADH dehydrogenase [ubiquinone] iron-sulfur protein 7%2C mitochondrial
Periderm.2Y_0	LOC130995019	1.39622e-20	0.36506	0.605	0.469	2.79327e-16				uncharacterized LOC130995019
Periderm.2Y_0	LOC130995054	1.12721e-20	0.499799	0.488	0.364	2.2551e-16				ran-binding protein 1 homolog c-like
Periderm.2Y_0	LOC130995072	2.71592e-57	1.1583	0.36	0.167	5.43347e-53				eukaryotic initiation factor 4A-2-like
Periderm.2Y_0	LOC130995075	2.98643e-33	0.783723	0.312	0.17	5.97465e-29	185	HMGB3	AT1G20696	HMG1/2-like protein
Periderm.2Y_0	LOC130995080	3.11281e-26	0.484101	0.569	0.415	6.22749e-22				ran-binding protein 1 homolog c-like
Periderm.2Y_0	LOC130995296	1.15596e-16	0.367723	0.509	0.39	2.31262e-12	144	ESC	AT1G20900	AT-hook motif nuclear-localized protein 25
Periderm.2Y_0	LOC130995303	9.64363e-29	0.677519	0.321	0.184	1.92931e-24	353	AT1G20910	AT1G20910	AT-rich interactive domain-containing protein 3
Periderm.2Y_0	LOC130995311	1.77249e-27	0.562778	0.272	0.145	3.54605e-23	1390	AT1G20950	AT1G20950	pyrophosphate--fructose 6-phosphate 1-phosphotransferase subunit alpha
Periderm.2Y_0	LOC130995348	5.38782e-85	0.873279	0.672	0.408	1.07789e-80				universal stress protein PHOS34-like
Periderm.2Y_0	LOC130995366	1.70762e-151	0.838235	0.958	0.75	3.41627e-147	300	AT2G47710	AT2G47710	universal stress protein PHOS34-like
Periderm.2Y_0	LOC130995369	8.39784e-17	0.791301	0.26	0.166	1.68007e-12				60S ribosomal protein L35-like
Periderm.2Y_0	LOC130995373	1.02965e-23	0.27618	0.823	0.678	2.05992e-19	71	LEA3	AT1G02820	protein SENESCENCE-ASSOCIATED GENE 21%2C mitochondrial-like
Periderm.2Y_0	LOC130995378	2.77483e-48	0.547715	0.767	0.552	5.55132e-44	158	CP12-3	AT1G76560	calvin cycle protein CP12-3%2C chloroplastic
Periderm.2Y_0	LOC130995386	1.03361e-55	0.628377	0.714	0.506	2.06784e-51	553	emb2386	AT1G02780	60S ribosomal protein L19-1-like
Periderm.2Y_0	LOC130995397	9.62162e-14	0.680137	0.332	0.245	1.9249e-09	721	AT1G21080	AT1G21080	chaperone protein dnaJ 10
Periderm.2Y_0	LOC130995412	2.36034e-67	1.00519	0.537	0.288	4.72209e-63	1220	BXL2	AT1G02640	probable beta-D-xylosidase 2
Periderm.2Y_0	LOC130995413	2.89732e-57	1.08667	0.443	0.238	5.79637e-53	278L	AT1G02620	AT1G02620	GTP-binding protein SAR1A-like
Periderm.2Y_0	LOC130995429	1.24929e-32	0.936707	0.305	0.167	2.49934e-28				AP-1 complex subunit sigma-1
Periderm.2Y_0	LOC130995456	2.62356e-42	0.387847	0.916	0.753	5.2487e-38				vesicle-associated membrane protein 722
Periderm.2Y_0	LOC130995485	1.30659e-45	0.992282	0.44	0.258	2.61396e-41				BAG family molecular chaperone regulator 7-like
Periderm.2Y_0	LOC130995500	4.21158e-23	0.707454	0.358	0.235	8.42569e-19	300	PABN1	AT5G51120	polyadenylate-binding protein 1-like
Periderm.2Y_0	LOC130995530	1.79791e-20	0.806176	0.265	0.16	3.5969e-16	1180	GDI1	AT2G44100	guanosine nucleotide diphosphate dissociation inhibitor 1
Periderm.2Y_0	LOC130995593	8.24814e-30	0.614488	0.504	0.359	1.65012e-25				mitochondrial import receptor subunit TOM9-2-like
Periderm.2Y_0	LOC130995639	1.22004e-36	0.391596	0.806	0.649	2.44081e-32	136	AT1G27290	AT1G27290	uncharacterized LOC130995639
Periderm.2Y_0	LOC130995726	1.84842e-09	0.284039	0.279	0.205	3.69794e-05	201L	AT1G27030	AT1G27030	uncharacterized LOC130995726
Periderm.2Y_0	LOC130995727	2.25341e-51	0.722837	0.563	0.357	4.50817e-47	474	VDAC3	AT5G15090	mitochondrial outer membrane protein porin of 36 kDa-like
Periderm.2Y_0	LOC130995734	2.84494e-18	0.717483	0.346	0.241	5.69158e-14				uncharacterized LOC130995734
Periderm.2Y_0	LOC130995847	2.24335e-45	0.640266	0.637	0.447	4.48805e-41	443	ELF5A-1	AT1G13950	eukaryotic translation initiation factor 5A-2
Periderm.2Y_0	LOC130995881	2.47554e-42	1.08006	0.401	0.233	4.95257e-38	398	VTI1B	AT1G26670	vesicle transport v-SNARE 12-like
Periderm.2Y_0	LOC130995922	3.56739e-08	0.3543	0.371	0.302	0.000713692	267	AT1G70750	AT1G70750	myosin-binding protein 2
Periderm.2Y_0	LOC130995933	5.46489e-12	0.419856	0.297	0.214	1.09331e-07	683	AT1G14910	AT1G14910	putative clathrin assembly protein At2g01600
Periderm.2Y_0	LOC130996049	1.35518e-44	0.951634	0.363	0.191	2.71117e-40	80	TIFY7	AT1G70700	protein TIFY 7
Periderm.2Y_0	LOC130996127	9.05516e-37	1.0039	0.415	0.261	1.81157e-32				60S ribosomal protein L17-1
Periderm.2Y_0	LOC130996146	1.42259e-14	0.482879	0.319	0.218	2.84602e-10	425	AT1G14780	AT1G14780	MACPF domain-containing protein At1g14780
Periderm.2Y_0	LOC130996255	8.85811e-40	0.714449	0.486	0.313	1.77215e-35	901	OASB	AT2G43750	cysteine synthase%2C chloroplastic/chromoplastic
Periderm.2Y_0	LOC130996663	1.79239e-18	0.737339	0.306	0.204	3.58585e-14	239	AT3G11500	AT3G11500	probable small nuclear ribonucleoprotein G
Periderm.2Y_0	LOC130996681	2.85379e-08	0.714866	0.257	0.199	0.000570928	829	SNX1	AT5G06140	sorting nexin 1
Periderm.2Y_0	LOC130996781	5.23711e-24	0.857243	0.299	0.183	1.04774e-19				mitochondrial import inner membrane translocase subunit TIM10
Periderm.2Y_0	LOC130996891	5.58846e-66	1.00767	0.545	0.318	1.11803e-61	122	RALFL22	AT3G05490	rapid alkalinization factor-like
Periderm.2Y_0	LOC130996937	6.85608e-11	0.65785	0.253	0.18	1.37163e-06				probable transcription factor At3g04930
Periderm.2Y_0	LOC130996951	4.70004e-23	0.675523	0.337	0.216	9.4029e-19				F-box protein At1g55000
Periderm.2Y_0	LOC130997027	9.66908e-87	1.42038	0.398	0.157	1.9344e-82				uncharacterized LOC130997027
Periderm.2Y_0	LOC130997085	6.01039e-10	0.324524	0.388	0.306	1.20244e-05	104L	YLS9	AT2G35980	NDR1/HIN1-like protein 3
Periderm.2Y_0	LOC130997158	6.51488e-16	0.313195	0.58	0.458	1.30337e-11				60S ribosomal protein L10-like
Periderm.2Y_0	LOC130997261	5.23423e-33	0.338643	0.412	0.243	1.04716e-28	1070	GDH2	AT5G07440	glutamate dehydrogenase A
Periderm.2Y_0	LOC130997273	8.42214e-34	0.800256	0.428	0.273	1.68493e-29				protein mago nashi homolog
Periderm.2Y_0	LOC130997276	1.15579e-85	0.602642	0.9	0.696	2.31226e-81				ras-related protein RABD2a
Periderm.2Y_0	LOC130997328	2.36168e-08	0.287929	0.386	0.321	0.000472477	367	AT1G01230	AT1G01230	uncharacterized LOC130997328
Periderm.2Y_0	LOC130997360	2.78932e-17	0.300008	0.57	0.449	5.58031e-13	544	PI4K GAMMA 4	AT2G46500	phosphatidylinositol 4-kinase gamma 4-like
Periderm.2Y_0	LOC130997362	6.32092e-34	0.608427	0.528	0.37	1.26456e-29	1420	DL1B	AT3G61760	dynamin-related protein 5A
Periderm.2Y_0	LOC130997373	1.77631e-49	0.599319	0.317	0.135	3.5537e-45	131	ETC1	AT1G01380	MYB-like transcription factor ETC3
Periderm.2Y_0	LOC130997384	1.34655e-62	0.83321	0.642	0.422	2.69391e-58				uncharacterized LOC130997384
Periderm.2Y_0	LOC130997393	1.04279e-23	0.738469	0.376	0.253	2.08622e-19				sm-like protein LSM36B
Periderm.2Y_0	LOC130997424	2.48928e-20	0.77595	0.254	0.151	4.98005e-16	895	AT3G04470	AT3G04470	uncharacterized LOC130997424
Periderm.2Y_0	LOC130997432	2.94657e-53	0.570749	0.805	0.615	5.8949e-49	508	THA2	AT3G04520	low-specificity L-threonine aldolase 1
Periderm.2Y_0	LOC130997477	7.538e-08	0.533118	0.273	0.212	0.00150805	601	AT3G05640	AT3G05640	probable protein phosphatase 2C 34
Periderm.2Y_0	LOC130997483	1.72818e-09	0.346788	0.425	0.347	3.4574e-05				uncharacterized LOC130997483
Periderm.2Y_0	LOC130997491	6.20286e-78	0.872434	0.689	0.443	1.24094e-73				GTP-binding protein SAR1A-like
Periderm.2Y_0	LOC130997510	1.80962e-16	0.584038	0.279	0.184	3.62032e-12	1170	IMPA-4	AT1G09270	importin subunit alpha-4
Periderm.2Y_0	LOC130997534	2.72743e-16	0.520314	0.39	0.287	5.45649e-12				plant cysteine oxidase 2-like
Periderm.2Y_0	LOC130997562	9.25873e-56	0.646935	0.908	0.748	1.8523e-51	120	MT2A	AT3G09390	metallothionein-like protein type 2
Periderm.2Y_0	LOC130997592	1.50683e-38	0.741007	0.624	0.446	3.01457e-34	351	ADF3	AT5G59880	actin-depolymerizing factor 1
Periderm.2Y_0	LOC130997603	1.17245e-08	0.334162	0.414	0.339	0.000234561	631	RAB8	AT3G53610	ras-related protein RABE1c-like
Periderm.2Y_0	LOC130997654	1.71503e-35	0.429157	0.788	0.598	3.43108e-31	364	RS2Z33	AT2G37340	serine/arginine-rich splicing factor RS2Z32-like
Periderm.2Y_0	LOC130997657	3.10983e-26	0.844694	0.331	0.203	6.22153e-22	867	AT2G43230	AT2G43230	PTI1-like tyrosine-protein kinase 1
Periderm.2Y_0	LOC130997666	3.71743e-84	0.928467	0.695	0.454	7.4371e-80	391	AT2G37110	AT2G37110	cell number regulator 8
Periderm.2Y_0	LOC130997674	3.87811e-49	0.480081	0.77	0.565	7.75856e-45				40S ribosomal protein S14-3-like
Periderm.2Y_0	LOC130997721	8.63717e-21	0.625178	0.353	0.241	1.72795e-16	293	LUL2	AT3G53410	probable E3 ubiquitin-protein ligase LOG2
Periderm.2Y_0	LOC130997728	1.39754e-33	0.46337	0.689	0.519	2.79592e-29				probable tocopherol O-methyltransferase%2C chloroplastic
Periderm.2Y_0	LOC130997732	1.48175e-24	0.845793	0.371	0.247	2.96439e-20	410	AT2G37190	AT2G37190	60S ribosomal protein L12
Periderm.2Y_0	LOC130997772	9.61268e-40	0.744848	0.539	0.372	1.92311e-35				40S ribosomal protein S14-3-like
Periderm.2Y_0	LOC130997798	9.50866e-19	0.489408	0.5	0.383	1.9023e-14	218	AT2G36930	AT2G36930	uncharacterized LOC130997798
Periderm.2Y_0	LOC130997844	2.28864e-12	0.633951	0.272	0.193	4.57865e-08				uncharacterized LOC130997844
Periderm.2Y_0	LOC130997880	1.28436e-22	0.507882	0.552	0.413	2.56949e-18	661	LOS4	AT3G53110	DEAD-box ATP-dependent RNA helicase 38
Periderm.2Y_0	LOC130997908	1.04851e-11	0.464994	0.371	0.287	2.09764e-07	220	AT3G10040	AT3G10040	trihelix transcription factor ENAP1
Periderm.2Y_0	LOC130997925	1.45011e-74	1.10495	0.468	0.224	2.90108e-70	1300	LOS2	AT2G36530	enolase
Periderm.2Y_0	LOC130997942	1.23472e-33	0.807235	0.444	0.292	2.47017e-29				60S ribosomal protein L27a-3
Periderm.2Y_0	LOC130997952	1.66607e-35	0.585526	0.637	0.467	3.33314e-31	873	FBA6	AT2G36460	fructose-bisphosphate aldolase 6%2C cytosolic-like
Periderm.2Y_0	LOC130997959	2.80929e-20	0.56515	0.436	0.318	5.62026e-16	236	AT2G36410	AT2G36410	uncharacterized LOC130997959
Periderm.2Y_0	LOC130998476	2.13958e-18	0.799636	0.286	0.186	4.28045e-14	149	WPP2	AT1G47200	MFP1 attachment factor 1-like
Periderm.2Y_0	LOC130998575	1.97368e-107	1.02109	0.743	0.462	3.94854e-103				uncharacterized protein At2g23090-like
Periderm.2Y_0	LOC130998626	1.2514e-80	0.751069	0.77	0.537	2.50355e-76				adenine phosphoribosyltransferase 1-like
Periderm.2Y_0	LOC130998685	5.29163e-17	0.279891	0.631	0.494	1.05864e-12				probable strigolactone esterase DAD2
Periderm.2Y_0	LOC130998887	2.18335e-12	0.578414	0.32	0.24	4.368e-08				zinc finger CCCH domain-containing protein 40-like
Periderm.2Y_0	LOC130998894	7.31279e-37	0.475882	0.678	0.511	1.463e-32				nifU-like protein 2%2C chloroplastic
Periderm.2Y_0	LOC130998934	1.4435e-34	0.660695	0.574	0.419	2.88786e-30				eukaryotic translation initiation factor 1A
Periderm.2Y_0	LOC130999018	6.58435e-70	0.660655	0.496	0.237	1.31726e-65	120	AT1G01490	AT1G01490	heavy metal-associated isoprenylated plant protein 39-like
Periderm.2Y_0	LOC130999022	4.21288e-31	1.09419	0.296	0.164	8.42828e-27	405	AT1G03290	AT1G03290	uncharacterized LOC130999022
Periderm.2Y_0	LOC130999163	1.91137e-08	0.285711	0.458	0.386	0.000382388	696	AT3G61160	AT3G61160	shaggy-related protein kinase theta
Periderm.2Y_0	LOC130999168	4.15428e-08	0.39677	0.304	0.234	0.000831106	288	PP2-A13	AT3G61060	F-box protein PP2-A13-like
Periderm.2Y_0	LOC130999171	3.99145e-28	0.933342	0.355	0.222	7.98529e-24	202	AT2G45820	AT2G45820	remorin-like
Periderm.2Y_0	LOC130999217	3.28097e-18	0.609518	0.405	0.295	6.5639e-14				thioredoxin-like 1-2%2C chloroplastic
Periderm.2Y_0	LOC130999229	6.61034e-30	0.435104	0.661	0.503	1.32246e-25	204	AT1G19000	AT1G19000	transcription factor MYB1R1-like
Periderm.2Y_0	LOC130999390	9.48437e-46	0.386623	0.815	0.609	1.89744e-41				uncharacterized LOC130999390
Periderm.2Y_0	LOC130999457	4.79987e-32	0.322944	0.929	0.753	9.60261e-28				uncharacterized protein At5g48480
Periderm.2Y_0	LOC130999476	1.13455e-10	0.493516	0.298	0.22	2.26978e-06				60S ribosomal protein L32-1-like
Periderm.2Y_0	LOC130999488	2.76324e-43	0.696923	0.56	0.375	5.52814e-39	514	AT4G13010	AT4G13010	chloroplast envelope quinone oxidoreductase homolog
Periderm.2Y_0	LOC130999514	2.70044e-17	0.538882	0.335	0.231	5.40251e-13	90	RIN4	AT3G25070	RPM1-interacting protein 4-like
Periderm.2Y_0	LOC130999579	7.55689e-29	0.736721	0.335	0.197	1.51183e-24	705	AT5G19760	AT5G19760	mitochondrial dicarboxylate/tricarboxylate transporter DTC
Periderm.2Y_0	LOC130999600	5.75891e-16	0.545499	0.307	0.206	1.15213e-11				histone H1-like
Periderm.2Y_0	LOC130999601	6.2984e-13	0.625357	0.284	0.2	1.26006e-08				transcription factor Pur-alpha 1
Periderm.2Y_0	LOC130999607	8.12189e-60	1.0839	0.517	0.307	1.62487e-55				cytochrome b-c1 complex subunit 8-like
Periderm.2Y_0	LOC130999668	4.09433e-23	0.821531	0.312	0.197	8.19112e-19				vacuolar protein sorting-associated protein 20 homolog 2
Periderm.2Y_0	LOC130999717	3.79445e-08	0.501281	0.282	0.22	0.000759117				pre-mRNA-splicing factor SLU7-like
Periderm.2Y_0	LOC130999789	9.48892e-45	1.10481	0.268	0.116	1.89835e-40				malate dehydrogenase
Periderm.2Y_0	LOC130999837	1.23226e-11	0.647342	0.302	0.226	2.46526e-07				nascent polypeptide-associated complex subunit beta-like
Periderm.2Y_0	LOC130999852	2.35312e-26	0.83075	0.386	0.258	4.70765e-22	174	NOP10	AT2G20490	H/ACA ribonucleoprotein complex subunit 3-like protein
Periderm.2Y_0	LOC130999907	7.66637e-09	0.472257	0.335	0.262	0.000153373				kirola-like
Periderm.2Y_0	LOC130999925	6.82257e-29	0.686138	0.465	0.322	1.36492e-24				60S ribosomal protein L35a-3
Periderm.2Y_0	LOC130999958	3.53029e-10	0.623332	0.285	0.214	7.0627e-06				60S ribosomal protein L35
Periderm.2Y_0	LOC130999972	1.83603e-37	0.903896	0.37	0.209	3.67315e-33				heterogeneous nuclear ribonucleoprotein 1-like
Periderm.2Y_0	LOC131000064	3.90307e-28	0.831518	0.255	0.134	7.80847e-24	300	AT2G28370	AT2G28370	CASP-like protein 5A2
Periderm.2Y_0	LOC131000085	5.68759e-20	0.704253	0.25	0.147	1.13786e-15				cell division cycle protein 48 homolog
Periderm.2Y_0	LOC131000115	1.00151e-58	0.890141	0.483	0.258	2.00363e-54				aquaporin TIP1-1-like
Periderm.2Y_0	LOC131000142	1.17858e-17	0.782455	0.333	0.232	2.35787e-13				uncharacterized LOC131000142
Periderm.2Y_0	LOC131000145	2.9871e-34	0.82434	0.46	0.306	5.976e-30				60S ribosomal protein L23-like
Periderm.2Y_0	LOC131000181	1.94953e-34	1.03521	0.363	0.215	3.90023e-30				uncharacterized LOC131000181
Periderm.2Y_0	LOC131000188	1.0422e-25	0.681893	0.447	0.318	2.08503e-21	174	AT2G27720	AT2G27720	60S acidic ribosomal protein P2A
Periderm.2Y_0	LOC131000202	1.28832e-41	0.507035	0.318	0.151	2.5774e-37	198	FD3	AT2G27510	ferredoxin%2C root R-B1
Periderm.2Y_0	LOC131000226	1.28928e-09	0.501007	0.3	0.229	2.57933e-05				methyl-CpG-binding domain-containing protein 6-like
Periderm.2Y_0	LOC131000244	1.5053e-23	0.878807	0.328	0.211	3.0115e-19				uncharacterized LOC131000244
Periderm.2Y_0	LOC131000256	8.67549e-66	0.561057	0.855	0.647	1.73562e-61	938	J3	AT3G44110	dnaJ protein homolog
Periderm.2Y_0	LOC131000260	1.28699e-52	1.00072	0.462	0.267	2.57475e-48				protein Asterix-like
Periderm.2Y_0	LOC131000265	6.26058e-21	0.700186	0.395	0.282	1.25249e-16	596	AT5G22080	AT5G22080	J domain-containing protein spf31
Periderm.2Y_0	LOC131000317	2.15864e-08	0.565136	0.279	0.215	0.000431858	501	BPM5	AT5G21010	BTB/POZ and MATH domain-containing protein 4
Periderm.2Y_0	LOC131000330	1.15624e-73	0.635797	0.97	0.884	2.31316e-69				cysteine proteinase inhibitor-like
Periderm.2Y_0	LOC131000333	1.48798e-18	0.624237	0.342	0.234	2.97686e-14				probable E3 ubiquitin-protein ligase RHC1A
Periderm.2Y_0	LOC131000336	4.24028e-12	0.67923	0.279	0.2	8.4831e-08				elongation factor 1-beta 2
Periderm.2Y_0	LOC131000367	1.6122e-25	0.768061	0.4	0.271	3.22537e-21	1200	RPT2b	AT2G20140	26S proteasome regulatory subunit 4 homolog A
Periderm.2Y_0	LOC131000378	6.32928e-09	0.311035	0.336	0.264	0.000126624	130L	AT2G47320	AT2G47320	peptidyl-prolyl cis-trans isomerase CYP21-4
Periderm.2Y_0	LOC131000379	7.2233e-12	0.341768	0.489	0.403	1.44509e-07	553	AT3G62370	AT3G62370	uncharacterized LOC131000379
Periderm.2Y_0	LOC131000401	7.7826e-31	0.846048	0.382	0.239	1.55699e-26	289	NFU1	AT4G01940	nifU-like protein 1%2C chloroplastic
Periderm.2Y_0	LOC131000410	2.35678e-49	0.690398	0.618	0.432	4.71498e-45	596	ARF1A1C	AT2G47170	ADP-ribosylation factor 1
Periderm.2Y_0	LOC131000423	1.7169e-36	0.909269	0.432	0.273	3.43483e-32	255	AT1G02830	AT1G02830	60S ribosomal protein L22-2-like
Periderm.2Y_0	LOC131000469	7.6853e-16	0.68905	0.3	0.205	1.53752e-11				autophagy-related protein 18a
Periderm.2Y_0	LOC131000646	1.31486e-11	0.581363	0.338	0.258	2.63052e-07	389	AT5G60670	AT5G60670	60S ribosomal protein L12
Periderm.2Y_0	LOC131000657	6.35259e-10	0.316167	0.415	0.338	1.2709e-05	669	AT5G60570	AT5G60570	F-box/kelch-repeat protein At5g60570-like
Periderm.2Y_0	LOC131000756	2.08853e-28	0.692919	0.428	0.282	4.17832e-24	417	RPS15A	AT1G07770	40S ribosomal protein S15a
Periderm.2Y_0	LOC131000843	1.13083e-71	0.857902	0.695	0.46	2.26235e-67	949	AT2G42100	AT2G42100	actin-7
Periderm.2Y_0	LOC131000858	3.88219e-35	0.744637	0.417	0.256	7.76671e-31				polyadenylate-binding protein RBP47-like
Periderm.2Y_0	LOC131000866	2.21865e-36	0.795862	0.314	0.163	4.43863e-32	759L	ACT9	AT2G42090	actin-7-like
Periderm.2Y_0	LOC131000915	6.45218e-21	0.432792	0.496	0.364	1.29082e-16	99	AT4G33985	AT4G33985	uncharacterized LOC131000915
Periderm.2Y_0	LOC131000932	3.9771e-16	0.783873	0.303	0.21	7.95659e-12				uncharacterized LOC131000932
Periderm.2Y_0	LOC131000946	5.04201e-48	0.994129	0.458	0.275	1.0087e-43	607	RABG3E	AT1G49300	ras-related protein Rab7
Periderm.2Y_0	LOC131000961	4.46368e-29	0.992059	0.25	0.129	8.93005e-25	354	SHL1	AT4G39100	chromatin remodeling protein SHL-like
Periderm.2Y_0	LOC131000973	8.21864e-24	0.848195	0.338	0.218	1.64422e-19				26S proteasome regulatory subunit S10B homolog B-like
Periderm.2Y_0	LOC131000977	3.39876e-37	0.695452	0.526	0.363	6.79956e-33	269	AT2G16360	AT2G16360	40S ribosomal protein S25-2
Periderm.2Y_0	LOC131000985	8.11362e-71	0.953284	0.556	0.315	1.62321e-66	267	GRP7	AT2G21660	glycine-rich RNA-binding protein-like
Periderm.2Y_0	LOC131001012	4.5168e-10	0.272672	0.43	0.35	9.03631e-06	647	AT2G21190	AT2G21190	uncharacterized LOC131001012
Periderm.2Y_0	LOC131001013	9.28519e-27	0.93216	0.309	0.184	1.85759e-22	376	AT4G34840	AT4G34840	5'-methylthioadenosine nucleosidase-like
Periderm.2Y_0	LOC131001043	3.89365e-33	0.535812	0.565	0.396	7.78964e-29	349	ADF5	AT2G16700	actin-depolymerizing factor 5-like
Periderm.2Y_0	LOC131001049	1.77009e-43	0.841587	0.514	0.335	3.54125e-39				proteasome subunit alpha type-7
Periderm.2Y_0	LOC131001056	7.21442e-07	0.562949	0.279	0.227	0.0144332	549	RAC3	AT4G35020	rac-like GTP-binding protein 5
Periderm.2Y_0	LOC131001071	2.94288e-08	0.552877	0.279	0.219	0.000588752	542	AT3G22440	AT3G22440	FRIGIDA-like protein 4a
Periderm.2Y_0	LOC131001090	5.68039e-18	0.453351	0.422	0.31	1.13642e-13	977	AT1G04300	AT1G04300	TNF receptor-associated factor homolog 1b-like
Periderm.2Y_0	LOC131001097	5.24952e-28	0.487053	0.58	0.434	1.05022e-23	391	RPS15	AT1G04270	40S ribosomal protein S15-4-like
Periderm.2Y_0	LOC131001172	2.58217e-41	0.545069	0.663	0.473	5.16589e-37	101L	AT5G43460	AT5G43460	uncharacterized LOC131001172
Periderm.2Y_0	LOC131001180	5.77833e-19	0.526588	0.479	0.37	1.15601e-14				zinc finger protein GIS2
Periderm.2Y_0	LOC131001185	1.04071e-31	0.682996	0.488	0.334	2.08205e-27	621	TOPP6	AT5G43380	serine/threonine-protein phosphatase PP1 isozyme 2-like
Periderm.2Y_0	LOC131001210	3.18072e-27	0.780674	0.381	0.247	6.36335e-23	232	AT3G23325	AT3G23325	uncharacterized protein At4g14342
Periderm.2Y_0	LOC131001231	1.73069e-31	0.79312	0.428	0.277	3.46242e-27				eukaryotic translation initiation factor
Periderm.2Y_0	LOC131001246	2.52016e-12	0.475821	0.252	0.17	5.04183e-08				nuclear transport factor 2-like
Periderm.2Y_0	LOC131001297	1.66584e-24	0.626361	0.423	0.296	3.33268e-20				60S ribosomal protein L13a-4
Periderm.2Y_0	LOC131001324	1.93768e-47	0.902025	0.5	0.312	3.87653e-43	1250	SAHH2	AT3G23810	adenosylhomocysteinase-like
Periderm.2Y_0	LOC131001341	1.77685e-30	0.433444	0.47	0.301	3.55476e-26	512	AT-P4H-1	AT2G43080	prolyl 4-hydroxylase 1-like
Periderm.2Y_0	LOC131001399	1.50132e-13	0.62854	0.347	0.259	3.00353e-09	183	AT2G42310	AT2G42310	uncharacterized LOC131001399
Periderm.2Y_0	LOC131001438	1.1278e-26	1.04998	0.264	0.146	2.25628e-22	245	AT4G39880	AT4G39880	uncharacterized LOC131001438
Periderm.2Y_0	LOC131001462	3.62282e-106	0.932758	0.757	0.47	7.2478e-102	492	GRF6	AT5G10450	14-3-3-like protein 16R
Periderm.2Y_0	LOC131001463	5.00756e-38	0.43801	0.78	0.608	1.00181e-33	459	AT4G40040	AT4G40040	histone H3.3
Periderm.2Y_0	LOC131001559	1.60849e-13	0.518934	0.258	0.173	3.21795e-09	1430	AT5G37310	AT5G37310	transmembrane 9 superfamily member 3
Periderm.2Y_0	LOC131001608	4.02216e-25	0.871274	0.319	0.199	8.04673e-21				26S proteasome non-ATPase regulatory subunit 4 homolog
Periderm.2Y_0	LOC131001661	2.38703e-41	0.631344	0.641	0.451	4.77549e-37	269	LBD40	AT1G67100	LOB domain-containing protein 40-like
Periderm.2Y_0	LOC131001663	1.72729e-31	0.48718	0.549	0.386	3.45561e-27	96	CSP3	AT2G17870	glycine-rich protein 2-like
Periderm.2Y_0	LOC131001681	3.96484e-24	0.470753	0.373	0.231	7.93205e-20	293	AT5G66290	AT5G66290	uncharacterized LOC131001681
Periderm.2Y_0	LOC131001684	4.88114e-30	0.775978	0.415	0.267	9.76521e-26	460	AT3G02560	AT3G02560	40S ribosomal protein S7
Periderm.2Y_0	LOC131001703	1.84782e-22	0.321581	0.616	0.465	3.69675e-18	194	PIN1AT	AT2G18040	peptidyl-prolyl cis-trans isomerase Pin1
Periderm.2Y_0	LOC131001787	1.31865e-36	0.972962	0.26	0.123	2.63809e-32				V-type proton ATPase subunit F
Periderm.2Y_0	LOC131001801	2.4883e-15	0.571101	0.257	0.163	4.97809e-11	55L	AT2G22790	AT2G22790	uncharacterized LOC131001801
Periderm.2Y_0	LOC131001803	1.64359e-71	1.14565	0.47	0.244	3.28817e-67	183	AT4G37830	AT4G37830	cytochrome c oxidase subunit 6a%2C mitochondrial
Periderm.2Y_0	LOC131001841	2.55055e-24	0.992818	0.322	0.206	5.10263e-20	277	FRO1	AT5G67590	NADH dehydrogenase [ubiquinone] iron-sulfur protein 4%2C mitochondrial
Periderm.2Y_0	LOC131001846	6.65344e-22	0.907698	0.319	0.206	1.33109e-17	457	ARLA1C	AT3G49870	ADP-ribosylation factor-like protein 8a
Periderm.2Y_0	LOC131001852	8.35703e-38	0.869726	0.468	0.303	1.67191e-33	332	AT3G49910	AT3G49910	60S ribosomal protein L26-1-like
Periderm.2Y_0	LOC131001860	1.13594e-36	0.466131	0.74	0.535	2.27257e-32	351	BT5	AT4G37610	BTB/POZ and TAZ domain-containing protein 4
Periderm.2Y_0	LOC131002033	7.14939e-15	0.816666	0.265	0.177	1.43031e-10	498	TFIIB	AT2G41630	transcription initiation factor IIB-2-like
Periderm.2Y_0	LOC131002084	4.44327e-37	0.931578	0.416	0.257	8.8892e-33	476	AT3G10300	AT3G10300	calcium-binding protein CBP-like
Periderm.2Y_0	LOC131002293	1.12835e-40	0.672224	0.626	0.455	2.25739e-36				40S ribosomal protein S17-like
Periderm.2Y_0	LOC131002323	2.33157e-50	0.84886	0.491	0.291	4.66454e-46	139	AT1G51200	AT1G51200	zinc finger A20 and AN1 domain-containing stress-associated protein 8-like
Periderm.2Y_0	LOC131002339	1.10619e-09	0.271805	0.451	0.369	2.21304e-05	96	ERD15	AT2G41430	protein EARLY RESPONSIVE TO DEHYDRATION 15-like
Periderm.2Y_0	LOC131002433	9.57177e-09	0.272573	0.298	0.225	0.000191493				uncharacterized LOC131002433
Periderm.2Y_0	LOC131002523	3.17646e-12	0.485933	0.296	0.211	6.35482e-08	277	BIGYIN	AT3G57090	mitochondrial fission 1 protein A-like
Periderm.2Y_0	LOC131002616	2.22196e-63	0.711741	0.693	0.477	4.44526e-59				acyl-coenzyme A oxidase 4%2C peroxisomal
Periderm.2Y_0	LOC131002699	1.12651e-29	0.477219	0.505	0.348	2.2537e-25				uncharacterized LOC131002699
Periderm.2Y_0	LOC131002762	1.59629e-36	0.733253	0.261	0.12	3.19353e-32	656	AT2G41190	AT2G41190	amino acid transporter AVT1A-like
Periderm.2Y_0	LOC131002811	4.59727e-24	0.663959	0.434	0.305	9.19729e-20				ubiquitin-conjugating enzyme E2 11-like
Periderm.2Y_0	LOC131002876	4.04738e-19	0.573601	0.393	0.282	8.09718e-15				uncharacterized LOC131002876
Periderm.2Y_0	LOC131003135	3.35645e-45	0.722706	0.48	0.289	6.71491e-41	139	AT4G16146	AT4G16146	uncharacterized LOC131003135
Periderm.2Y_0	LOC131003144	3.95199e-11	0.454539	0.343	0.262	7.90635e-07	1180	IMPA-2	AT4G16143	importin subunit alpha-1a-like
Periderm.2Y_0	LOC131003163	3.2483e-21	0.822818	0.301	0.19	6.49854e-17	190	HRB1	AT5G49230	protein DEHYDRATION-INDUCED 19 homolog 4-like
Periderm.2Y_0	LOC131003251	8.86477e-25	0.49869	0.525	0.383	1.77349e-20	1420	AT2G36580	AT2G36580	pyruvate kinase 1%2C cytosolic
Periderm.2Y_0	LOC131003312	2.57017e-124	1.09441	0.777	0.448	5.14188e-120				uncharacterized LOC131003312
Periderm.2Y_0	LOC131003515	1.39631e-55	0.912635	0.539	0.334	2.79346e-51				mitochondrial pyruvate carrier 1
Periderm.2Y_0	LOC131003537	2.82543e-40	1.13392	0.33	0.174	5.65255e-36				magnesium-protoporphyrin IX monomethyl ester [oxidative] cyclase%2C chloroplastic
Periderm.2Y_0	LOC131003590	7.03269e-08	0.278478	0.288	0.223	0.00140696	525	AT3G28480	AT3G28480	probable prolyl 4-hydroxylase 7
Periderm.2Y_0	LOC131003674	3.62369e-17	0.315285	0.707	0.578	7.24955e-13	628	TTG1	AT5G24520	protein TRANSPARENT TESTA GLABRA 1
Periderm.2Y_0	LOC131003677	1.44476e-15	0.478793	0.333	0.231	2.89038e-11				E3 ubiquitin-protein ligase RZFP34-like
Periderm.2Y_0	LOC131003690	7.2178e-52	0.712658	0.653	0.448	1.44399e-47	231	AT2G40960	AT2G40960	uncharacterized LOC131003690
Periderm.2Y_0	LOC131003838	5.1218e-08	0.450477	0.253	0.191	0.00102467				uncharacterized LOC131003838
Periderm.2Y_0	LOC131003944	2.46919e-33	0.463245	0.543	0.369	4.93986e-29				uncharacterized LOC131003944
Periderm.2Y_0	LOC131003968	8.3715e-09	0.316404	0.384	0.316	0.00016748				uncharacterized LOC131003968
Periderm.2Y_0	LOC131004011	2.96946e-44	0.719495	0.501	0.314	5.9407e-40				GLABRA2 expression modulator-like
Periderm.2Y_0	LOC131004014	3.44212e-30	0.352487	0.665	0.477	6.88631e-26	625	AT5G10420	AT5G10420	protein DETOXIFICATION 27
Periderm.2Y_0	LOC131004034	2.40104e-40	0.924942	0.346	0.184	4.80353e-36	346	AT5G10400	AT5G10400	histone H3.3
Periderm.2Y_0	LOC131004035	1.18507e-32	0.546435	0.533	0.366	2.37085e-28				calmodulin
Periderm.2Y_0	LOC131004037	5.50582e-93	1.10104	0.569	0.293	1.10149e-88	462	GRF6	AT5G10450	14-3-3-like protein 16R
Periderm.2Y_0	LOC131004042	2.91461e-52	0.651682	0.477	0.266	5.83098e-48				calmodulin
Periderm.2Y_0	LOC131004096	4.91132e-22	0.452724	0.361	0.234	9.82559e-18	168	AT1G17430	AT1G17430	uncharacterized LOC131004096
Periderm.2Y_0	LOC131004118	1.09023e-27	0.863218	0.335	0.201	2.18112e-23	218	ATG12A	AT1G54210	ubiquitin-like protein ATG12
Periderm.2Y_0	LOC131004148	7.21772e-14	0.508965	0.349	0.255	1.44398e-09	731	AT5G66470	AT5G66470	GTPase ERA-like%2C chloroplastic
Periderm.2Y_0	LOC131004164	3.19636e-10	0.646844	0.422	0.334	6.39463e-06	74	RAB18	AT5G66400	dehydrin DHN1
Periderm.2Y_0	LOC131004286	1.89068e-44	0.915104	0.345	0.171	3.7825e-40	1350	AT3G18190	AT3G18190	T-complex protein 1 subunit delta
Periderm.2Y_0	LOC131004343	2.56435e-36	0.824116	0.444	0.281	5.13023e-32				cyclin-B1-2-like
Periderm.2Y_0	LOC131004347	8.51659e-12	0.503994	0.282	0.202	1.70383e-07	139L	VEL2	AT2G18880	VIN3-like protein 2
Periderm.2Y_0	LOC131004367	2.56801e-25	0.932096	0.273	0.156	5.13757e-21				DEAD-box ATP-dependent RNA helicase 51-like
Periderm.2Y_0	LOC131004375	1.10906e-17	0.470359	0.407	0.295	2.21879e-13	52	AT4G16610	AT4G16610	zinc finger protein ZAT1-like
Periderm.2Y_0	LOC131004441	6.63163e-52	0.732794	0.464	0.252	1.32672e-47				probable galactinol--sucrose galactosyltransferase 2
Periderm.2Y_0	LOC131004634	3.66459e-12	0.62704	0.314	0.234	7.33137e-08				caltractin-like
Periderm.2Y_0	LOC131004665	3.39357e-15	0.637337	0.307	0.216	6.78918e-11	141	AT5G57370	AT5G57370	uncharacterized LOC131004665
Periderm.2Y_0	LOC131004697	3.47364e-32	0.639418	0.52	0.358	6.94936e-28				protein transport protein Sec61 subunit gamma-1-like
Periderm.2Y_0	LOC131004702	8.83726e-45	0.944402	0.447	0.264	1.76798e-40				elongation factor 1-delta-like
Periderm.2Y_0	LOC131004704	3.41177e-69	0.576823	0.935	0.716	6.82559e-65	218	MEE14	AT2G15890	CCG-binding protein 1
Periderm.2Y_0	LOC131004725	3.78833e-24	0.627953	0.419	0.288	7.57894e-20	94	AT2G15760	AT2G15760	uncharacterized LOC131004725
Periderm.2Y_0	LOC131004823	1.36094e-09	0.417155	0.358	0.286	2.72271e-05				E3 ubiquitin-protein ligase AIP2-like
Periderm.2Y_0	LOC131004885	8.52e-11	0.483445	0.321	0.241	1.70451e-06				mitochondrial carrier protein CoAc2-like
Periderm.2Y_0	LOC131005049	1.77135e-21	0.319794	0.672	0.507	3.54376e-17				rosmarinate synthase
Periderm.2Y_0	LOC131005052	2.11407e-13	0.371556	0.398	0.302	4.22941e-09				early nodulin-like protein 17
Periderm.2Y_0	LOC131005062	6.04797e-09	0.269528	0.47	0.39	0.000120996	289L	AT1G15920	AT1G15920	probable CCR4-associated factor 1 homolog 7
Periderm.2Y_0	LOC131005085	1.74934e-25	0.789077	0.268	0.149	3.49973e-21	421	AT1G15860	AT1G15860	uncharacterized LOC131005085
Periderm.2Y_0	LOC131005169	4.97662e-20	0.842965	0.289	0.184	9.95623e-16				uncharacterized protein C6C3.02c-like
Periderm.2Y_0	LOC131005170	5.91039e-19	0.361901	0.595	0.462	1.18243e-14				uncharacterized LOC131005170
Periderm.2Y_0	LOC131005171	2.19837e-29	0.688493	0.462	0.312	4.39807e-25				gamma-glutamyl peptidase 5-like
Periderm.2Y_0	LOC131005279	6.18252e-10	0.470233	0.288	0.215	1.23688e-05	164	AT4G33865	AT4G33865	40S ribosomal protein S29-like
Periderm.2Y_0	LOC131005288	2.03299e-15	0.737599	0.277	0.185	4.06719e-11	626	AT4G33920	AT4G33920	probable protein phosphatase 2C 63
Periderm.2Y_0	LOC131005302	1.88449e-19	0.852861	0.28	0.177	3.77011e-15	311	AT2G14910	AT2G14910	uncharacterized LOC131005302
Periderm.2Y_0	LOC131005354	4.82785e-13	0.445388	0.36	0.268	9.65859e-09	55	AT2G16365	AT2G16365	uncharacterized LOC131005354
Periderm.2Y_0	LOC131005390	1.2694e-30	0.780142	0.28	0.148	2.53956e-26	98	AT1G75400	AT1G75400	uncharacterized LOC131005390
Periderm.2Y_0	LOC131005433	2.24896e-22	0.700504	0.328	0.212	4.49927e-18	359L	RER1B	AT2G21600	protein RER1A-like
Periderm.2Y_0	LOC131005435	7.02093e-18	0.774673	0.293	0.193	1.40461e-13	373	RER1B	AT2G21600	protein RER1A-like
Periderm.2Y_0	LOC131005437	1.89481e-128	0.829393	0.922	0.727	3.79076e-124	351	RD2	AT2G21620	universal stress protein PHOS32
Periderm.2Y_0	LOC131005447	1.47363e-10	0.387478	0.383	0.299	2.94815e-06	278	AT2G16360	AT2G16360	40S ribosomal protein S25
Periderm.2Y_0	LOC131005474	9.00377e-20	0.429965	0.532	0.413	1.80129e-15	663	AT2G21430	AT2G21430	cysteine protease RD19A-like
Periderm.2Y_0	LOC131005477	5.60209e-11	0.469993	0.356	0.279	1.12076e-06	389	AT2G21385	AT2G21385	uncharacterized LOC131005477
Periderm.2Y_0	LOC131005489	1.67012e-58	0.735126	0.648	0.409	3.34125e-54	868	SQS1	AT4G34640	squalene synthase 1-like
Periderm.2Y_0	LOC131005499	9.63417e-28	0.49601	0.57	0.423	1.92741e-23				60S ribosomal protein L7a-2-like
Periderm.2Y_0	LOC131005520	1.89453e-36	0.735979	0.533	0.372	3.7902e-32	421	AVA-P1	AT4G34720	V-type proton ATPase 16 kDa proteolipid subunit
Periderm.2Y_0	LOC131005583	3.74449e-09	0.581533	0.258	0.193	7.49123e-05				TATA-box-binding protein 2
Periderm.2Y_0	LOC131005660	1.25907e-29	0.342472	0.258	0.123	2.51889e-25	440	AT4G37520	AT4G37520	peroxidase 51-like
Periderm.2Y_0	LOC131005679	2.99722e-17	0.493667	0.39	0.28	5.99625e-13				SNW/SKI-interacting protein A
Periderm.2Y_0	LOC131005689	2.33426e-18	0.534536	0.416	0.306	4.66992e-14	702	AT2G40010	AT2G40010	60S acidic ribosomal protein P0
Periderm.2Y_0	LOC131005705	3.82218e-28	0.962457	0.317	0.189	7.64665e-24	520L	AT2G40116	AT2G40116	phosphoinositide phospholipase C 2-like
Periderm.2Y_0	LOC131005719	1.31049e-28	0.655026	0.414	0.271	2.62176e-24	231	AT2G40110	AT2G40110	protein yippee-like
Periderm.2Y_0	LOC131005727	2.87436e-22	0.513277	0.547	0.423	5.75044e-18				bet1-like protein At4g14600
Periderm.2Y_0	LOC131005754	2.91982e-33	0.960956	0.353	0.206	5.84139e-29				ras-related protein RABF1
Periderm.2Y_0	LOC131005770	2.36891e-10	0.314041	0.435	0.35	4.73924e-06	397	CBSX6	AT1G65320	CBS domain-containing protein CBSX6
Periderm.2Y_0	LOC131005787	8.49099e-21	0.598377	0.419	0.302	1.69871e-16				uncharacterized LOC131005787
Periderm.2Y_0	LOC131005822	1.45358e-29	0.858343	0.326	0.189	2.90803e-25	228	AT2G40110	AT2G40110	protein yippee-like
Periderm.2Y_0	LOC131005825	9.78281e-16	0.66203	0.267	0.176	1.95715e-11	302	AT5G05710	AT5G05710	pleckstrin homology domain-containing protein 1
Periderm.2Y_0	LOC131005833	1.24124e-12	0.678085	0.286	0.204	2.48322e-08	806	MEE34	AT3G11270	26S proteasome non-ATPase regulatory subunit 7 homolog A
Periderm.2Y_0	LOC131005960	2.27323e-12	0.392636	0.316	0.232	4.54782e-08	772	TOPP4	AT2G39840	serine/threonine-protein phosphatase PP1 isozyme 3
Periderm.2Y_0	LOC131006076	1.41493e-10	0.299188	0.436	0.351	2.83071e-06				uncharacterized LOC131006076
Periderm.2Y_0	LOC131006239	6.17611e-09	0.40209	0.295	0.226	0.000123559				uncharacterized LOC131006239
Periderm.2Y_0	LOC131006242	1.19854e-51	0.698081	0.657	0.457	2.3978e-47				uncharacterized LOC131006242
Periderm.2Y_0	LOC131006276	2.53232e-08	0.427494	0.256	0.192	0.000506617				uncharacterized LOC131006276
Periderm.2Y_0	LOC131006285	6.02951e-22	0.441538	0.588	0.457	1.20626e-17				histone H2B
Periderm.2Y_0	LOC131006288	3.75453e-16	0.527103	0.388	0.284	7.51131e-12				probable small nuclear ribonucleoprotein F
Periderm.2Y_0	LOC131006499	3.52734e-31	0.989007	0.304	0.17	7.0568e-27				uncharacterized LOC131006499
Periderm.2Y_0	LOC131006541	8.03025e-14	0.642596	0.282	0.194	1.60653e-09				histone H4
Periderm.2Y_0	LOC131006783	6.39803e-41	0.654754	0.571	0.392	1.27999e-36	520	RABA2b	AT1G07410	ras-related protein Rab11C
Periderm.2Y_0	LOC131006919	7.87911e-27	0.796882	0.348	0.219	1.5763e-22	471	AT5G13780	AT5G13780	N-terminal acetyltransferase A complex catalytic subunit NAA10
Periderm.2Y_0	LOC131007004	1.43247e-09	0.485468	0.279	0.208	2.86579e-05				uncharacterized LOC131007004
Periderm.2Y_0	LOC131007109	7.07604e-37	0.830198	0.489	0.327	1.41563e-32				uncharacterized LOC131007109
Periderm.2Y_0	LOC131007166	1.06652e-40	0.505244	0.696	0.496	2.13368e-36	1130	SAM-2	AT4G01850	S-adenosylmethionine synthase 2
Periderm.2Y_0	LOC131007180	6.41282e-22	0.836363	0.317	0.205	1.28295e-17				uncharacterized LOC131007180
Periderm.2Y_0	LOC131007251	2.27664e-09	0.412457	0.432	0.358	4.55464e-05				shaggy-related protein kinase alpha
Periderm.2Y_0	LOC131007260	7.33373e-29	0.826675	0.37	0.235	1.46719e-24	478	UBQ6	AT2G47110	ubiquitin-40S ribosomal protein S27a-like
Periderm.2Y_0	LOC131007279	5.17507e-13	0.446524	0.398	0.3	1.03533e-08	379	AT2G47570	AT2G47570	60S ribosomal protein L18-2
Periderm.2Y_0	LOC131007302	2.62483e-58	0.76673	0.631	0.419	5.25123e-54	560	AT3G16780	AT3G16780	60S ribosomal protein L19-1-like
Periderm.2Y_0	LOC131007600	1.24871e-67	0.745865	0.738	0.54	2.49817e-63				clathrin light chain 1-like
Periderm.2Y_0	LOC131007709	1.98098e-48	0.388403	0.958	0.823	3.96316e-44				uncharacterized LOC131007709
Periderm.2Y_0	LOC131007710	1.0587e-59	0.812589	0.559	0.333	2.11804e-55				uncharacterized LOC131007710
Periderm.2Y_0	LOC131007711	6.44546e-92	0.851658	0.75	0.487	1.28948e-87				uncharacterized LOC131007711
Periderm.2Y_0	LOC131007751	9.21975e-113	0.733478	0.981	0.819	1.8445e-108	558	DELTA-TIP	AT3G16240	aquaporin TIP2-1-like
Periderm.2Y_0	LOC131007760	1.2238e-17	0.42636	0.447	0.333	2.44833e-13				protein THYLAKOID ASSEMBLY 8%2C chloroplastic
Periderm.2Y_0	LOC131007765	3.26321e-26	0.674527	0.329	0.196	6.52838e-22				uncharacterized LOC131007765
Periderm.2Y_0	LOC131007767	2.33258e-76	0.65937	0.954	0.804	4.66655e-72				stem-specific protein TSJT1-like
Periderm.2Y_0	LOC131008511	1.46498e-13	0.554109	0.356	0.269	2.93085e-09	441	SDF2	AT2G25110	stromal cell-derived factor 2-like protein
Periderm.2Y_0	LOC131008513	7.23259e-44	1.12238	0.357	0.189	1.44695e-39	253L	CIPK16	AT2G25090	CBL-interacting serine/threonine-protein kinase 5-like
Periderm.2Y_0	LOC131008528	7.03606e-19	0.591843	0.326	0.216	1.40763e-14				chaperone protein dnaJ 8%2C chloroplastic-like
Periderm.2Y_0	LOC131008563	1.58925e-46	0.48244	0.395	0.2	3.17946e-42	2430	AT1G18270	AT1G18270	uncharacterized LOC131008563
Periderm.2Y_0	LOC131008610	7.29198e-14	0.791303	0.282	0.195	1.45883e-09	90	AT1G18210	AT1G18210	calcium-binding allergen Ole e 8-like
Periderm.2Y_0	LOC131008693	7.63997e-20	0.283032	0.417	0.282	1.52845e-15	901	MDAR4	AT3G27820	monodehydroascorbate reductase 4%2C peroxisomal
Periderm.2Y_0	LOC131008713	4.99423e-52	0.729704	0.644	0.448	9.99146e-48	281	AT3G27570	AT3G27570	uncharacterized LOC131008713
Periderm.2Y_0	LOC131008793	5.44002e-14	0.653112	0.307	0.218	1.08833e-09	94	SP1L3	AT3G02180	protein SPIRAL1-like 1
Periderm.2Y_0	LOC131008892	1.20855e-35	0.646831	0.545	0.375	2.41783e-31				ubiquitin-conjugating enzyme E2 2
Periderm.2Y_0	LOC131008943	9.14176e-08	0.324729	0.288	0.225	0.0018289				regulator of nonsense transcripts UPF3
Periderm.2Y_0	LOC131008991	1.15929e-08	0.53273	0.257	0.194	0.000231928				CAX-interacting protein 4-like
Periderm.2Y_0	LOC131009015	7.63623e-24	0.77503	0.365	0.243	1.5277e-19				uncharacterized LOC131009015
Periderm.2Y_0	LOC131009028	1.59258e-45	0.647141	0.66	0.466	3.18612e-41	297	AT3G05700	AT3G05700	protein DEHYDRATION-INDUCED 19 homolog 3-like
Periderm.2Y_0	LOC131009031	1.23975e-28	0.837405	0.3	0.17	2.48024e-24	416	AT1G56700	AT1G56700	uncharacterized LOC131009031
Periderm.2Y_0	LOC131009036	2.90281e-59	1.00231	0.475	0.262	5.80736e-55				ADP-ribosylation factor
Periderm.2Y_0	LOC131009037	1.51376e-51	0.732213	0.616	0.418	3.02842e-47				ADP-ribosylation factor 1-like
Periderm.2Y_0	LOC131009042	7.81305e-101	0.659952	0.977	0.851	1.56308e-96				universal stress protein A-like protein
Periderm.2Y_0	LOC131009049	2.91444e-85	0.675933	0.907	0.68	5.83062e-81	163	RALFL22	AT3G05490	rapid alkalinization factor-like
Periderm.2Y_0	LOC131009053	9.4229e-24	0.886147	0.358	0.238	1.88515e-19	210	AT5G27700	AT5G27700	40S ribosomal protein S21-2-like
Periderm.2Y_0	LOC131009069	1.55802e-08	0.525065	0.282	0.218	0.000311698				dormancy-associated protein homolog 3
Periderm.2Y_0	LOC131009074	5.45918e-14	0.332611	0.523	0.423	1.09216e-09	738	TOPP9	AT3G05580	serine/threonine-protein phosphatase PP1 isozyme 9-like
Periderm.2Y_0	LOC131009132	2.76127e-11	0.557384	0.311	0.233	5.5242e-07				ras-related protein YPT3
Periderm.2Y_0	LOC131009162	2.1853e-32	0.726581	0.513	0.364	4.37192e-28	632	GRF9	AT2G42590	14-3-3 protein 9
Periderm.2Y_0	LOC131009287	2.38824e-06	0.401004	0.308	0.251	0.0477791	452	PIA1	AT2G20630	probable protein phosphatase 2C 58
Periderm.2Y_0	LOC131009465	5.95915e-19	0.442426	0.393	0.279	1.19219e-14	580	CCT2	AT4G15130	choline-phosphate cytidylyltransferase 2-like
Periderm.2Y_0	LOC131009496	4.58722e-33	0.633873	0.414	0.252	9.1772e-29				reticulon-like protein B8
Periderm.2Y_0	LOC131009511	1.09997e-35	0.894136	0.356	0.199	2.2006e-31	375	PDS1	AT1G06570	4-hydroxyphenylpyruvate dioxygenase-like
Periderm.2Y_0	LOC131009542	3.49943e-44	0.599593	0.574	0.369	7.00096e-40				uncharacterized LOC131009542
Periderm.2Y_0	LOC131010095	1.23076e-64	0.611679	0.826	0.571	2.46225e-60				F-box protein At3g07870-like
Periderm.2Y_0	LOC131010256	1.35848e-22	0.716876	0.268	0.155	2.71777e-18				uncharacterized LOC131010256
Periderm.2Y_0	LOC131010258	9.40967e-18	0.668857	0.396	0.293	1.8825e-13				elongation factor 1-gamma 2-like
Periderm.2Y_0	LOC131010289	4.67347e-37	0.783519	0.493	0.33	9.34975e-33				40S ribosomal protein S5-like
Periderm.2Y_0	LOC131010294	4.87738e-15	0.35243	0.57	0.461	9.75769e-11	270	CYTC-1	AT1G22840	cytochrome c
Periderm.2Y_0	LOC131010340	4.56396e-21	0.746637	0.338	0.223	9.13065e-17	291	AT1G22910	AT1G22910	uncharacterized LOC131010340
Periderm.2Y_0	LOC131010347	2.88825e-24	0.359236	0.726	0.578	5.77822e-20				probable 1-acylglycerol-3-phosphate O-acyltransferase
Periderm.2Y_0	LOC131010374	4.26288e-13	0.688917	0.28	0.197	8.52831e-09	201	AT4G10110	AT4G10110	spliceosome-associated protein 49
Periderm.2Y_0	LOC131010376	3.84691e-50	1.1178	0.396	0.211	7.69613e-46	501	AVA-P2	AT1G19910	V-type proton ATPase 16 kDa proteolipid subunit
Periderm.2Y_0	LOC131010386	5.4938e-12	0.598158	0.339	0.258	1.09909e-07				40S ribosomal protein S28-2-like
Periderm.2Y_0	LOC131010415	1.99491e-31	0.718843	0.452	0.3	3.99102e-27				cocosin 1-like
Periderm.2Y_0	LOC131010432	5.07669e-43	0.615701	0.588	0.407	1.01564e-38	398	RCE1	AT4G36800	NEDD8-conjugating enzyme Ubc12-like
Periderm.2Y_0	LOC131010595	1.07867e-20	1.00749	0.261	0.159	2.15799e-16				ubiquitin carboxyl-terminal hydrolase 3
Periderm.2Y_0	LOC131010653	2.87768e-85	1.50727	0.332	0.111	5.75708e-81				uncharacterized LOC131010653
Periderm.2Y_0	LOC131010714	2.41724e-22	0.787707	0.288	0.175	4.83593e-18	185	AT2G23090	AT2G23090	uncharacterized protein At2g23090-like
Periderm.2Y_0	LOC131010716	2.2079e-79	0.77927	0.7	0.45	4.41712e-75				uncharacterized LOC131010716
Periderm.2Y_0	LOC131010744	7.99286e-28	1.14323	0.261	0.142	1.59905e-23	182	AT2G23090	AT2G23090	uncharacterized protein At2g23090-like
Periderm.2Y_0	LOC131010909	4.40638e-66	0.621728	0.806	0.587	8.8154e-62	566	GRF10	AT1G22300	14-3-3 protein 7
Periderm.2Y_0	LOC131010910	1.00512e-15	0.764226	0.306	0.212	2.01084e-11				serine/arginine-rich splicing factor SC35
Periderm.2Y_0	LOC131010921	5.8472e-40	0.642222	0.625	0.44	1.16979e-35	109	AT1G22160	AT1G22160	FCS-Like Zinc finger 6-like
Periderm.2Y_0	LOC131010995	7.94489e-23	0.479505	0.447	0.312	1.58946e-18	593	PP2CG1	AT2G33700	probable protein phosphatase 2C 27
Periderm.2Y_0	LOC131011045	3.86245e-16	0.539716	0.361	0.259	7.72721e-12				protein translation factor SUI1 homolog 2
Periderm.2Y_0	LOC131011097	7.84253e-08	0.277886	0.35	0.28	0.00156898	53L	AT1G75810	AT1G75810	uncharacterized LOC131011097
Periderm.2Y_0	LOC131011132	3.51367e-29	0.609377	0.554	0.409	7.02944e-25	281	AT1G20220	AT1G20220	uncharacterized LOC131011132
Periderm.2Y_0	LOC131011272	4.71055e-17	0.828348	0.271	0.174	9.42392e-13				putative 4-hydroxy-4-methyl-2-oxoglutarate aldolase 2
Periderm.2Y_0	LOC131011372	9.87848e-10	0.293676	0.324	0.248	1.97629e-05	517	AT5G47730	AT5G47730	phosphatidylinositol/phosphatidylcholine transfer protein SFH2-like
Periderm.2Y_0	LOC131011456	2.85103e-13	0.422412	0.286	0.198	5.70377e-09				ubiquitin-conjugating enzyme E2-23 kDa-like
Periderm.2Y_0	LOC131011500	1.5269e-16	0.740975	0.279	0.184	3.05473e-12				syntaxin-51-like
Periderm.2Y_0	LOC131011554	1.10783e-75	1.03891	0.574	0.329	2.21633e-71				autophagy-related protein 8C-like
Periderm.2Y_0	LOC131011556	2.02255e-60	0.955529	0.549	0.339	4.04631e-56				autophagy-related protein 8C-like
Periderm.2Y_0	LOC131011580	3.54154e-44	0.506849	0.74	0.54	7.0852e-40	530	ATRBP45C	AT4G27000	polyadenylate-binding protein RBP45
Periderm.2Y_0	LOC131011624	1.83077e-48	0.371415	0.908	0.744	3.66264e-44	321	AT4G27130	AT4G27130	protein translation factor SUI1 homolog
Periderm.2Y_0	LOC131011701	7.60796e-12	0.669798	0.269	0.192	1.52205e-07				glycine-rich RNA-binding protein RZ1A
Periderm.2Y_0	LOC131011726	4.00224e-21	0.475353	0.444	0.315	8.00689e-17	479	TLP5	AT1G43640	tubby-like F-box protein 8
Periderm.2Y_0	LOC131011754	5.6036e-131	0.989369	0.953	0.774	1.12106e-126				alcohol dehydrogenase 3
Periderm.2Y_0	LOC131011792	6.3917e-59	0.645042	0.535	0.3	1.27872e-54	607	AT1G21400	AT1G21400	2-oxoisovalerate dehydrogenase subunit alpha 2%2C mitochondrial-like
Periderm.2Y_0	LOC131011796	1.16059e-20	0.275985	0.892	0.725	2.32189e-16	501	AT1G21380	AT1G21380	TOM1-like protein 4
Periderm.2Y_0	LOC131011807	1.46721e-16	0.6644	0.33	0.23	2.9353e-12				60S ribosomal protein L31
Periderm.2Y_0	LOC131011857	1.68623e-53	0.995784	0.357	0.168	3.37346e-49	582	PBC1	AT1G21720	proteasome subunit beta type-3-A
Periderm.2Y_0	LOC131011919	8.01031e-13	0.489209	0.349	0.261	1.60254e-08	134	AT4G08230	AT4G08230	uncharacterized LOC131011919
Periderm.2Y_0	LOC131011928	8.9501e-46	0.540484	0.753	0.564	1.79056e-41				formin-like protein 5
Periderm.2Y_0	LOC131012024	1.19464e-33	0.822928	0.382	0.228	2.39e-29				transcription elongation factor 1 homolog
Periderm.2Y_0	LOC131012027	2.75619e-38	0.886506	0.425	0.259	5.51403e-34	519	RABA1g	AT3G15060	ras-related protein Rab11B
Periderm.2Y_0	LOC131012035	9.11594e-47	0.599243	0.841	0.644	1.82374e-42	546L	AT1G53210	AT1G53210	sodium/calcium exchanger NCL-like
Periderm.2Y_0	LOC131012081	1.11958e-07	0.461604	0.372	0.316	0.00223982	402	TLP7	AT1G53320	tubby-like F-box protein 7
Periderm.2Y_0	LOC131012154	7.81696e-09	0.511471	0.31	0.244	0.000156386				endoplasmic reticulum oxidoreductin-1-like
Periderm.2Y_0	LOC131012235	1.54478e-10	0.729301	0.28	0.207	3.09049e-06				xyloglucan endotransglucosylase protein 1-like
Periderm.2Y_0	LOC131012323	1.1721e-49	0.620701	0.662	0.463	2.3449e-45				uncharacterized LOC131012323
Periderm.2Y_0	LOC131012351	2.09261e-28	0.399264	0.645	0.473	4.18649e-24				ras-related protein RABA1f
Periderm.2Y_0	LOC131012398	5.27775e-39	0.798124	0.392	0.226	1.05587e-34	427	AT4G05060	AT4G05060	vesicle-associated protein 4-1
Periderm.2Y_0	LOC131012400	3.412e-81	0.663173	0.727	0.433	6.82604e-77	903	STP12	AT4G21480	sugar carrier protein C-like
Periderm.2Y_0	LOC131012511	1.27262e-12	0.477337	0.309	0.223	2.54599e-08				histone H4
Periderm.2Y_0	LOC131012514	5.98635e-39	0.671102	0.528	0.354	1.19763e-34				ATP synthase small subunit 6-A%2C mitochondrial-like
Periderm.2Y_0	LOC131012973	1.15131e-55	0.658069	0.581	0.355	2.3033e-51	601	AT1G20270	AT1G20270	probable prolyl 4-hydroxylase 3
Periderm.2Y_0	LOC131012978	1.00248e-76	0.961844	0.451	0.202	2.00557e-72	47	AT1G20310	AT1G20310	uncharacterized protein At1g76070-like
Periderm.2Y_0	LOC131013014	1.30858e-14	0.255644	0.997	0.976	2.61795e-10	61	ERD14	AT1G76180	dehydrin ERD14-like
Periderm.2Y_0	LOC131013042	5.14398e-14	0.368141	0.447	0.347	1.0291e-09	708	AT4G19860	AT4G19860	lecithin-cholesterol acyltransferase-like 4
Periderm.2Y_0	LOC131013056	2.59368e-118	1.03398	0.661	0.329	5.18891e-114				plasma membrane-associated cation-binding protein 1
Periderm.2Y_0	LOC131013080	1.91889e-19	0.277795	0.739	0.593	3.83892e-15	1160	ALAAT2	AT1G72330	alanine aminotransferase 2%2C mitochondrial-like
Periderm.2Y_0	LOC131013100	5.5674e-28	0.384116	0.553	0.399	1.11381e-23	971	UBP1B	AT1G17370	oligouridylate-binding protein 1B
Periderm.2Y_0	LOC131013102	1.68708e-13	0.516512	0.391	0.301	3.37518e-09	50	JAZ6	AT1G72450	protein TIFY 10a-like
Periderm.2Y_0	LOC131013181	3.51896e-34	0.666993	0.454	0.293	7.04003e-30				NADP-dependent malic enzyme-like
Periderm.2Y_0	LOC131013215	2.07646e-35	0.600973	0.532	0.365	4.15417e-31	378	AGD5	AT5G54310	ADP-ribosylation factor GTPase-activating protein AGD5
Periderm.2Y_0	LOC131013225	3.59099e-87	0.992917	0.637	0.358	7.18414e-83	481	AT3G15530	AT3G15530	uncharacterized LOC131013225
Periderm.2Y_0	LOC131013388	1.22531e-29	1.22976	0.328	0.201	2.45136e-25				nuclear/nucleolar GTPase 2
Periderm.2Y_0	LOC131013405	1.26334e-24	0.603513	0.512	0.378	2.52745e-20				secretory carrier-associated membrane protein 3-like
Periderm.2Y_0	LOC131013450	4.2305e-113	0.996086	0.84	0.549	8.46354e-109	91	DYL1	AT1G28330	auxin-repressed 12.5 kDa protein-like
Periderm.2Y_0	LOC131013565	8.3047e-07	0.470577	0.251	0.196	0.0166144	56	AT4G18070	AT4G18070	uncharacterized LOC131013565
Periderm.2Y_0	LOC131013577	6.85086e-29	0.797181	0.382	0.242	1.37058e-24	258	AT1G29850	AT1G29850	uncharacterized LOC131013577
Periderm.2Y_0	LOC131013635	4.04861e-11	0.562389	0.271	0.194	8.09964e-07				uncharacterized LOC131013635
Periderm.2Y_0	LOC131013672	8.09276e-09	0.577575	0.255	0.191	0.000161904	742	CPK19	AT1G61950	calcium-dependent protein kinase 2-like
Periderm.2Y_0	LOC131013954	3.502e-45	0.485421	0.837	0.666	7.0061e-41				zinc finger A20 and AN1 domain-containing stress-associated protein 5-like
Periderm.2Y_0	LOC131013965	3.41279e-32	0.447501	0.306	0.16	6.82762e-28				probable phytol kinase 3%2C chloroplastic
Periderm.2Y_0	LOC131014073	6.02944e-32	0.934842	0.261	0.132	1.20625e-27	870	AAC1	AT3G08580	ADP%2CATP carrier protein 1%2C mitochondrial-like
Periderm.2Y_0	LOC131014151	1.06321e-23	0.533755	0.47	0.329	2.12706e-19	158	AT2G30620	AT2G30620	histone H1-like
Periderm.2Y_0	LOC131014220	6.01187e-09	0.487484	0.271	0.204	0.000120274				uncharacterized LOC131014220
Periderm.2Y_0	LOC131014239	9.82566e-23	0.751769	0.349	0.229	1.96572e-18	394	ABCI18	AT1G03900	uncharacterized protein At1g03900
Periderm.2Y_0	LOC131014250	5.17163e-17	0.613311	0.354	0.248	1.03464e-12	345	AT2G20450	AT2G20450	60S ribosomal protein L14-2
Periderm.2Y_0	LOC131014279	1.24621e-35	0.692431	0.542	0.38	2.49318e-31				60S ribosomal protein L23
Periderm.2Y_0	LOC131014297	2.52672e-25	1.08346	0.259	0.145	5.05495e-21	1230	RPT2b	AT2G20140	26S proteasome regulatory subunit 4 homolog A-like
Periderm.2Y_0	LOC131014371	2.99156e-21	0.268931	0.953	0.859	5.98491e-17				uncharacterized LOC131014371
Periderm.2Y_0	LOC131014373	4.93262e-74	0.85094	0.692	0.46	9.86821e-70	269	AT5G28830	AT5G28830	uncharacterized LOC131014373
Periderm.2Y_0	LOC131014376	7.82067e-29	0.724562	0.39	0.248	1.5646e-24	114	AT5G28750	AT5G28750	sec-independent protein translocase protein TATA%2C chloroplastic
Periderm.2Y_0	LOC131014411	1.72804e-09	0.29143	0.293	0.214	3.45711e-05				beta-fructofuranosidase%2C soluble isoenzyme I-like
Periderm.2Y_0	LOC131014431	4.79359e-78	1.0433	0.534	0.279	9.59006e-74				probable calcium-binding protein CML13
Periderm.2Y_0	LOC131014436	1.23056e-31	0.662946	0.395	0.243	2.46186e-27	708	AT5G51570	AT5G51570	hypersensitive-induced response protein 4
Periderm.2Y_0	LOC131014485	2.17012e-08	0.59272	0.251	0.19	0.000434154	128	AT5G51780	AT5G51780	transcription factor bHLH36-like
Periderm.2Y_0	LOC131014608	5.0433e-40	0.367585	0.848	0.661	1.00896e-35	462	UBC10	AT5G53300	ubiquitin-conjugating enzyme E2-17 kDa-like
Periderm.2Y_0	LOC131014678	3.47559e-18	0.583666	0.314	0.209	6.95326e-14	459	AT1G77840	AT1G77840	probable eukaryotic translation initiation factor 5-1
Periderm.2Y_0	LOC131014704	8.46986e-08	0.521755	0.25	0.19	0.00169448	737	TAP46	AT5G53000	PP2A regulatory subunit TAP46
Periderm.2Y_0	LOC131014747	5.01152e-13	0.632577	0.268	0.187	1.0026e-08				ubiquitin-60S ribosomal protein L40
Periderm.2Y_0	LOC131014768	1.30082e-58	0.787522	0.571	0.353	2.60242e-54				V-type proton ATPase subunit G 1-like
Periderm.2Y_0	LOC131014826	1.01375e-24	0.729617	0.385	0.254	2.02811e-20				40S ribosomal protein S18-like
Periderm.2Y_0	LOC131014847	1.17856e-53	0.616794	0.62	0.399	2.35783e-49	749	AT2G38970	AT2G38970	E3 ubiquitin-protein ligase WAV3-like
Periderm.2Y_0	LOC131014848	4.46015e-14	0.451366	0.384	0.28	8.92298e-10				2-oxoglutarate-dependent dioxygenase 19-like
Periderm.2Y_0	LOC131014871	1.20433e-18	0.557629	0.346	0.236	2.40938e-14				uncharacterized LOC131014871
Periderm.2Y_0	LOC131014944	7.21036e-15	0.720712	0.286	0.197	1.4425e-10				phytochrome-interacting ankyrin-repeat protein 1-like
Periderm.2Y_0	LOC131014951	5.10285e-30	0.86514	0.41	0.267	1.02088e-25				60S ribosomal protein L38-like
Periderm.2Y_0	LOC131014990	8.89814e-16	0.571961	0.332	0.234	1.78016e-11				uncharacterized LOC131014990
Periderm.2Y_0	LOC131015079	2.8592e-41	1.17545	0.335	0.175	5.72011e-37				ubiquitin-NEDD8-like protein RUB2
Periderm.2Y_0	LOC131015096	6.93405e-09	0.372122	0.355	0.284	0.000138723				probable monogalactosyldiacylglycerol synthase%2C chloroplastic
Periderm.2Y_0	LOC131015230	1.46325e-08	0.51903	0.251	0.187	0.000292738	1460	ACX1	AT4G16760	peroxisomal acyl-coenzyme A oxidase 1-like
Periderm.2Y_0	LOC131015300	1.46996e-09	0.506712	0.33	0.258	2.94081e-05				60S ribosomal protein L11-like
Periderm.2Y_0	LOC131015390	7.12907e-17	0.812728	0.261	0.169	1.42624e-12				eukaryotic initiation factor 4A-2
Periderm.2Y_0	LOC131015406	8.44706e-84	0.987031	0.592	0.314	1.68992e-79	199	OZF1	AT2G19810	zinc finger CCCH domain-containing protein 20-like
Periderm.2Y_0	LOC131015424	4.14732e-21	0.42195	0.5	0.369	8.29713e-17				uncharacterized LOC131015424
Periderm.2Y_0	LOC131015441	9.26564e-21	0.567565	0.45	0.327	1.85368e-16				syntaxin-51-like
Periderm.2Y_0	LOC131015446	8.31813e-28	0.946739	0.346	0.216	1.66413e-23	185L	TIM17-3	AT5G11690	mitochondrial import inner membrane translocase subunit TIM17-2-like
Periderm.2Y_0	LOC131015447	1.35206e-40	1.037	0.412	0.25	2.70494e-36	466	SNF7.2	AT2G19830	vacuolar protein sorting-associated protein 32 homolog 2-like
Periderm.2Y_0	LOC131015459	4.38112e-32	0.925692	0.311	0.173	8.76486e-28	304	AT4G32930	AT4G32930	uncharacterized LOC131015459
Periderm.2Y_0	LOC131015470	2.11922e-21	0.593568	0.449	0.323	4.23972e-17	123	AT4G33040	AT4G33040	glutaredoxin-C10
Periderm.2Y_0	LOC131015471	3.22827e-34	0.480112	0.691	0.529	6.45848e-30	220	PRF5	AT2G19770	profilin
Periderm.2Y_0	LOC131015476	1.16394e-21	0.275897	0.715	0.572	2.32858e-17	130	AT5G25940	AT5G25940	early nodulin-93-like
Periderm.2Y_0	LOC131015523	2.38404e-15	0.371347	0.38	0.274	4.76951e-11				copper transporter 5.1
Periderm.2Y_0	LOC131015576	1.82032e-09	0.407237	0.348	0.278	3.64172e-05				uncharacterized LOC131015576
Periderm.2Y_0	LOC131015615	2.46754e-09	0.357231	0.371	0.298	4.93657e-05	417	AT1G63830	AT1G63830	uncharacterized LOC131015615
Periderm.2Y_0	LOC131015819	1.51762e-30	0.648216	0.433	0.285	3.03615e-26				DNA gyrase subunit A%2C chloroplastic/mitochondrial-like
Periderm.2Y_0	LOC131015821	3.12582e-63	0.659147	0.713	0.488	6.25352e-59				calmodulin-like
Periderm.2Y_0	LOC131015824	2.01312e-35	0.580754	0.553	0.384	4.02744e-31	103	AT2G44670	AT2G44670	FCS-Like Zinc finger 3
Periderm.2Y_0	LOC131015839	5.22576e-15	0.490069	0.255	0.164	1.04547e-10				NAD-dependent malic enzyme 62 kDa isoform%2C mitochondrial
Periderm.2Y_0	LOC131015852	2.42576e-27	0.474001	0.546	0.398	4.85297e-23				uncharacterized LOC131015852
Periderm.2Y_0	LOC131015902	3.05411e-09	0.313599	0.307	0.237	6.11005e-05				sm-like protein LSM36B
Periderm.2Y_0	LOC131015967	1.5372e-11	0.47476	0.349	0.264	3.07533e-07				transcription factor bHLH130-like
Periderm.2Y_0	LOC131016008	1.38803e-29	0.811341	0.426	0.283	2.77689e-25				60S ribosomal protein L7a-2
Periderm.2Y_0	LOC131016011	1.02893e-26	0.73977	0.408	0.272	2.05847e-22				vacuolar protein sorting-associated protein 28 homolog 2-like
Periderm.2Y_0	LOC131016046	3.28876e-59	0.937887	0.534	0.323	6.5795e-55				nuclear transport factor 2B-like
Periderm.2Y_0	LOC131016048	1.84596e-09	0.319303	0.265	0.194	3.69302e-05	471L	AT3G01930	AT3G01930	protein NUCLEAR FUSION DEFECTIVE 4-like
Periderm.2Y_0	LOC131016099	5.8123e-12	0.413098	0.36	0.271	1.16281e-07				CBL-interacting serine/threonine-protein kinase 3-like
Periderm.2Y_0	LOC131016100	3.5856e-19	0.794861	0.338	0.23	7.17334e-15	718	AT5G16880	AT5G16880	TOM1-like protein 1
Periderm.2Y_0	LOC131016124	2.4899e-08	0.450026	0.271	0.207	0.000498129				60S ribosomal protein L13-1
Periderm.2Y_0	LOC131016130	4.50875e-35	0.409566	0.861	0.682	9.02021e-31	240	AT5G24610	AT5G24610	uncharacterized LOC131016130
Periderm.2Y_0	LOC131016132	8.46136e-34	0.808539	0.451	0.301	1.69278e-29				uncharacterized LOC131016132
Periderm.2Y_0	LOC131016152	1.47783e-41	0.609111	0.651	0.475	2.95655e-37				60S ribosomal protein L9
Periderm.2Y_0	LOC131016166	1.54212e-35	0.829056	0.412	0.254	3.08517e-31				caffeic acid 3-O-methyltransferase 1
Periderm.2Y_0	LOC131016199	1.03766e-11	0.308947	0.381	0.292	2.07595e-07				reticulon-like protein B23
Periderm.2Y_0	LOC131016211	5.69571e-22	0.526573	0.338	0.216	1.13948e-17				F-box protein At2g27310-like
Periderm.2Y_0	LOC131016212	5.23495e-13	0.68497	0.266	0.185	1.0473e-08	272	AT4G02840	AT4G02840	small nuclear ribonucleoprotein SmD1a-like
Periderm.2Y_0	LOC131016261	3.60715e-40	0.574206	0.659	0.478	7.21646e-36				40S ribosomal protein S18
Periderm.2Y_0	LOC131016298	2.08828e-29	0.281388	0.922	0.806	4.17782e-25				wound-induced protein 1
Periderm.2Y_0	LOC131016396	2.47098e-20	0.818045	0.277	0.173	4.94345e-16	160L	AT3G08610	AT3G08610	NADH dehydrogenase [ubiquinone] 1 alpha subcomplex subunit 1-like
Periderm.2Y_0	LOC131016517	1.22574e-08	0.351433	0.342	0.273	0.000245221				uncharacterized LOC131016517
Periderm.2Y_0	LOC131016533	1.56677e-09	0.325885	0.363	0.287	3.13447e-05	123	AT5G01350	AT5G01350	uncharacterized LOC131016533
Periderm.2Y_0	LOC131016556	1.74312e-30	1.1026	0.278	0.149	3.48729e-26				PHD finger-like domain-containing protein 5A
Periderm.2Y_0	LOC131016599	7.06951e-13	0.712563	0.265	0.185	1.41433e-08				60S ribosomal protein L35a-3-like
Periderm.2Y_0	LOC131016619	3.44839e-39	0.989301	0.378	0.212	6.89886e-35				uncharacterized LOC131016619
Periderm.2Y_0	LOC131016624	7.7272e-75	0.530029	0.953	0.807	1.5459e-70	340	AT3G53990	AT3G53990	universal stress protein PHOS34
Periderm.2Y_0	LOC131016626	7.50921e-24	0.904275	0.325	0.205	1.50229e-19				uncharacterized LOC131016626
Periderm.2Y_0	LOC131016715	9.87226e-12	0.360962	0.393	0.301	1.97505e-07	138	AT5G02720	AT5G02720	uncharacterized LOC131016715
Periderm.2Y_0	LOC131016759	9.72352e-12	0.470134	0.408	0.323	1.94529e-07	942	AT5G02870	AT5G02870	60S ribosomal protein L4
Periderm.2Y_0	LOC131016763	1.74808e-20	0.734948	0.271	0.164	3.49721e-16	474	AT5G02960	AT5G02960	40S ribosomal protein S23
Periderm.2Y_0	LOC131016876	1.35787e-20	0.651539	0.289	0.178	2.71655e-16	451	AT3G02750	AT3G02750	probable protein phosphatase 2C 33
Periderm.2Y_0	LOC131016892	1.97918e-49	0.874491	0.509	0.317	3.95954e-45				uncharacterized LOC131016892
Periderm.2Y_0	LOC131017126	4.90964e-08	0.306689	0.352	0.284	0.000982222				protein IQ-DOMAIN 3-like
Periderm.2Y_0	LOC131017128	9.45494e-32	0.793045	0.342	0.198	1.89155e-27	498	CAM6	AT5G21274	calmodulin
Periderm.2Y_0	LOC131017619	2.6705e-18	0.876634	0.256	0.159	5.34259e-14	174	AT2G27080	AT2G27080	NDR1/HIN1-like protein 13
Periderm.2Y_0	LOC131017655	2.11478e-19	0.604642	0.332	0.22	4.23084e-15				uncharacterized LOC131017655
Periderm.2Y_0	LOC131017792	8.34574e-33	0.991748	0.317	0.176	1.66965e-28	704	UGE5	AT4G10960	UDP-glucose 4-epimerase GEPI48-like
Periderm.2Y_0	LOC131017803	1.46812e-37	1.03702	0.36	0.205	2.93712e-33	504	NDPK3	AT4G11010	nucleoside diphosphate kinase 3-like
Periderm.2Y_0	LOC131017807	4.71655e-25	0.603383	0.475	0.343	9.43593e-21				uncharacterized LOC131017807
Periderm.2Y_0	LOC131018249	7.48412e-46	0.439226	0.809	0.617	1.49727e-41				uncharacterized LOC131018249
Periderm.2Y_0	LOC131019149	1.06484e-24	0.45966	0.515	0.37	2.13031e-20				diphosphomevalonate decarboxylase 2
Periderm.2Y_0	LOC131019212	9.92326e-16	0.686336	0.307	0.214	1.98525e-11				serine/threonine-protein kinase SRK2A
Periderm.2Y_0	LOC131019497	9.94782e-72	0.926762	0.621	0.385	1.99016e-67				40S ribosomal protein S16-like
Periderm.2Y_0	LOC131019544	1.19671e-14	0.654086	0.336	0.245	2.39415e-10	498	AT3G53940	AT3G53940	uncharacterized LOC131019544
Periderm.2Y_0	LOC131019565	9.18846e-36	0.491555	0.423	0.254	1.83824e-31				kunitz trypsin inhibitor 5-like
Periderm.2Y_0	LOC131019628	2.37928e-41	0.747698	0.489	0.304	4.75999e-37				probable galactinol--sucrose galactosyltransferase 2
Periderm.2Y_0	LOC131019710	9.57415e-35	0.425171	0.672	0.493	1.9154e-30				60S ribosomal protein L27a-3-like
Periderm.2Y_0	LOC131020037	5.9199e-14	0.893608	0.286	0.203	1.18434e-09				60S ribosomal protein L36-2-like
Periderm.2Y_0	LOC131020064	5.94391e-38	0.57317	0.622	0.443	1.18914e-33	644	ALPHA-SNAP2	AT3G56190	alpha-soluble NSF attachment protein-like
Periderm.2Y_0	LOC131020076	1.21179e-22	0.461231	0.553	0.423	2.42431e-18	337	PRA1.B1	AT3G56110	PRA1 family protein B3-like
Periderm.2Y_0	LOC131020115	3.4795e-25	0.545924	0.516	0.377	6.9611e-21				uncharacterized LOC131020115
Periderm.2Y_0	LOC131020143	2.61864e-28	0.440386	0.634	0.474	5.23884e-24	770	AT5G22850	AT5G22850	aspartic proteinase 36-like
Periderm.2Y_0	LOC131020178	3.02709e-32	0.836295	0.398	0.251	6.056e-28	182	AT3G48570	AT3G48570	protein transport protein Sec61 subunit gamma-1
Periderm.2Y_0	LOC131020196	2.85508e-34	0.725975	0.358	0.203	5.71186e-30	908	MAB1	AT5G50850	pyruvate dehydrogenase E1 component subunit beta-1%2C mitochondrial-like
Periderm.2Y_0	LOC131020214	2.12199e-24	0.672827	0.304	0.18	4.24525e-20	927	PYD1	AT3G17810	dihydropyrimidine dehydrogenase (NADP(+))%2C chloroplastic
Periderm.2Y_0	LOC131020275	3.75477e-18	0.449544	0.485	0.368	7.51178e-14	417	AT1G18440	AT1G18440	peptidyl-tRNA hydrolase%2C mitochondrial-like
Periderm.2Y_0	LOC131020313	2.6603e-12	0.681274	0.274	0.194	5.32219e-08				protein SPIRAL1-like 1
Periderm.2Y_0	LOC131020316	3.56319e-15	0.749198	0.251	0.163	7.12852e-11				mitochondrial import inner membrane translocase subunit Tim9
Periderm.2Y_0	LOC131020323	2.27227e-24	0.669938	0.403	0.271	4.54591e-20				60S ribosomal protein L44
Periderm.2Y_0	LOC131020333	2.94872e-27	0.790088	0.367	0.233	5.8992e-23				protein ISD11
Periderm.2Y_0	LOC131020377	3.95071e-60	0.669126	0.596	0.345	7.90378e-56	598	SnRK1.3	AT5G39440	SNF1-related protein kinase catalytic subunit alpha KIN10-like
Periderm.2Y_0	LOC131020419	2.08892e-20	0.567863	0.388	0.271	4.17909e-16				membrin-11-like
Periderm.2Y_0	LOC131020431	3.04966e-32	0.473473	0.556	0.389	6.10115e-28				binding partner of ACD11 1
Periderm.2Y_0	LOC131020439	1.71224e-29	0.854606	0.433	0.292	3.4255e-25				syntaxin-132-like
Periderm.2Y_0	LOC131020462	1.74218e-06	0.282916	0.347	0.289	0.0348541				E3 ubiquitin-protein ligase RHF2A-like
Periderm.2Y_0	LOC131020465	2.25754e-22	0.392371	0.617	0.494	4.51644e-18	161	AT2G35900	AT2G35900	fra a 1-associated protein
Periderm.2Y_0	LOC131020472	8.41538e-09	0.351262	0.286	0.219	0.000168358	416	AT5G06560	AT5G06560	myosin-binding protein 7
Periderm.2Y_0	LOC131020485	2.4623e-12	0.43225	0.395	0.306	4.92607e-08				probable ethanolamine kinase
Periderm.2Y_0	LOC131020497	6.8769e-17	0.586426	0.352	0.25	1.37579e-12	440	MMZ3	AT2G36060	ubiquitin-conjugating enzyme E2 variant 1D
Periderm.2Y_0	LOC131020498	6.67426e-50	0.769587	0.594	0.398	1.33525e-45	419L	MMZ3	AT2G36060	ubiquitin-conjugating enzyme E2 variant 1D-like
Periderm.2Y_0	LOC131020518	1.16579e-10	0.34684	0.343	0.264	2.33229e-06				thylakoid lumenal 15.0 kDa protein 2%2C chloroplastic
Periderm.2Y_0	LOC131020522	4.72966e-34	0.715052	0.412	0.256	9.46216e-30	164	AT5G03345	AT5G03345	membrane magnesium transporter
Periderm.2Y_0	LOC131020526	6.66919e-36	0.548962	0.644	0.471	1.33424e-31	2170	AtCDC48C	AT5G03340	cell division control protein 48 homolog E
Periderm.2Y_0	LOC131020538	2.61578e-16	0.536124	0.305	0.21	5.23313e-12	944	IDH-V	AT5G03290	3-isopropylmalate dehydrogenase%2C chloroplastic-like
Periderm.2Y_0	LOC131020565	3.05182e-36	0.769755	0.36	0.203	6.10547e-32				syntaxin-71-like
Periderm.2Y_0	LOC131020567	3.90604e-08	0.378322	0.329	0.262	0.000781443				probable E3 ubiquitin-protein ligase ZFP1
Periderm.2Y_0	LOC131020577	3.36807e-27	0.840283	0.303	0.174	6.73816e-23				tubulin-folding cofactor A
Periderm.2Y_0	LOC131020588	2.54036e-67	0.965804	0.555	0.321	5.08223e-63				nucleoside diphosphate kinase 1-like
Periderm.2Y_0	LOC131020610	4.19833e-07	0.2753	0.354	0.294	0.00839918	221	AT3G60440	AT3G60440	uncharacterized LOC131020610
Periderm.2Y_0	LOC131020620	9.89175e-17	0.557862	0.385	0.281	1.97894e-12	153	SEC61 BETA	AT2G45070	protein transport protein Sec61 subunit beta-like
Periderm.2Y_0	LOC131020682	1.1019e-56	0.962489	0.561	0.344	2.20446e-52				protein DOWNY MILDEW RESISTANCE 6-like
Periderm.2Y_0	LOC131020684	1.61157e-12	0.499055	0.331	0.248	3.2241e-08	819	MPK11	AT1G01560	mitogen-activated protein kinase homolog MMK2
Periderm.2Y_0	LOC131020687	4.44168e-40	0.634097	0.709	0.543	8.88603e-36	262	BPS1	AT1G01550	protein BPS1%2C chloroplastic-like
Periderm.2Y_0	LOC131020716	2.84642e-72	0.850183	0.476	0.233	5.69454e-68	514	PEX11D	AT2G45740	peroxisomal membrane protein 11C-like
Periderm.2Y_0	LOC131020721	6.97093e-09	0.306182	0.4	0.32	0.00013946	96	AT2G27830	AT2G27830	uncharacterized protein At4g22758-like
Periderm.2Y_0	LOC131020722	4.91863e-20	0.657328	0.375	0.26	9.84021e-16	547	PBF1	AT3G60820	proteasome subunit beta type-1
Periderm.2Y_0	LOC131020746	3.23544e-28	0.783609	0.26	0.136	6.47282e-24				uncharacterized LOC131020746
Periderm.2Y_0	LOC131020774	2.3495e-48	0.432762	0.898	0.733	4.70041e-44				eukaryotic translation initiation factor 1A
Periderm.2Y_0	LOC131020777	1.13703e-55	0.694979	0.64	0.428	2.27474e-51				ubiquitin-conjugating enzyme E2 28-like
Periderm.2Y_0	LOC131020778	6.43136e-22	0.651869	0.421	0.307	1.28666e-17				ubiquitin-conjugating enzyme E2 28-like
Periderm.2Y_0	LOC131020783	3.83078e-20	0.798208	0.262	0.158	7.66387e-16	142	AT1G72020	AT1G72020	uncharacterized LOC131020783
Periderm.2Y_0	LOC131020835	2.18778e-12	0.360195	0.339	0.248	4.37687e-08	142	HB-7	AT2G46680	homeobox-leucine zipper protein ATHB-12
Periderm.2Y_0	LOC131020870	1.43344e-06	0.458434	0.332	0.28	0.0286774	827	IDH2	AT2G17130	isocitrate dehydrogenase [NAD] regulatory subunit 1%2C mitochondrial
Periderm.2Y_0	LOC131020925	5.09519e-24	0.80839	0.314	0.193	1.01934e-19	226	AT3G06035	AT3G06035	uncharacterized GPI-anchored protein At5g19250-like
Periderm.2Y_0	LOC131020987	5.26344e-20	0.555185	0.429	0.313	1.053e-15				uncharacterized LOC131020987
Periderm.2Y_0	LOC131020995	3.54511e-13	0.29974	0.546	0.443	7.09234e-09	204	AT2G27720	AT2G27720	60S acidic ribosomal protein P2A-like
Periderm.2Y_0	LOC131021020	1.98568e-28	0.475267	0.584	0.436	3.97254e-24	155	AT3G06700	AT3G06700	60S ribosomal protein L29-1-like
Periderm.2Y_0	LOC131021028	1.58958e-17	0.735622	0.256	0.161	3.18011e-13	460	UBC32	AT3G17000	ubiquitin-conjugating enzyme E2 32
Periderm.2Y_0	LOC131021030	2.51903e-14	0.730917	0.29	0.202	5.03957e-10	259	AT3G17020	AT3G17020	universal stress protein PHOS34
Periderm.2Y_0	LOC131021055	1.33401e-12	0.307859	0.501	0.409	2.66883e-08	1140	mtLPD1	AT1G48030	dihydrolipoyl dehydrogenase 1%2C mitochondrial-like
Periderm.2Y_0	LOC131021068	3.60795e-25	0.687751	0.475	0.346	7.21806e-21	770	AT3G17410	AT3G17410	pto-interacting protein 1
Periderm.2Y_0	LOC131021112	1.95137e-21	0.61084	0.396	0.277	3.90391e-17	201L	AT1G08270	AT1G08270	protein SUPPRESSOR OF K(+) TRANSPORT GROWTH DEFECT 1
Periderm.2Y_0	LOC131021178	5.53404e-33	0.77408	0.369	0.218	1.10714e-28				serine/threonine-protein kinase STY13-like
Periderm.2Y_0	LOC131021220	3.89192e-23	0.425974	0.543	0.403	7.78617e-19	564	AT1G08360	AT1G08360	60S ribosomal protein L10a-1
Periderm.2Y_0	LOC131021223	1.77404e-23	0.509116	0.424	0.291	3.54914e-19				probable transcription factor At1g11510
Periderm.2Y_0	LOC131021284	2.60555e-17	0.677694	0.275	0.177	5.21267e-13	737	HIR1	AT5G62740	hypersensitive-induced reaction 1 protein
Periderm.2Y_0	LOC131021296	4.42052e-52	0.951946	0.504	0.306	8.84369e-48				ubiquitin-conjugating enzyme E2 2-like
Periderm.2Y_0	LOC131021480	9.74953e-63	0.747967	0.659	0.443	1.95049e-58				SUMO-conjugating enzyme SCE1
Periderm.2Y_0	LOC131021483	9.73361e-10	0.307011	0.365	0.282	1.94731e-05	131	DEAR3	AT2G23340	ethylene-responsive transcription factor ERF011-like
Periderm.2Y_0	LOC131021535	1.21775e-53	0.774436	0.633	0.444	2.43623e-49				uncharacterized LOC131021535
Periderm.2Y_0	LOC131021539	1.54615e-45	0.635919	0.55	0.334	3.09322e-41	269	LBD38	AT3G49940	LOB domain-containing protein 38-like
Periderm.2Y_0	LOC131021552	1.208e-59	0.872047	0.624	0.416	2.41672e-55	321	AT3G49910	AT3G49910	60S ribosomal protein L26-1
Periderm.2Y_0	LOC131021594	1.15796e-21	0.380904	0.605	0.473	2.31662e-17				uncharacterized LOC131021594
Periderm.2Y_0	LOC131021595	1.9792e-38	0.694772	0.539	0.368	3.95959e-34				26S proteasome non-ATPase regulatory subunit 6 homolog
Periderm.2Y_0	LOC131021679	1.64309e-18	0.676025	0.353	0.247	3.28716e-14	1050	EMB2107	AT5G09900	26S proteasome non-ATPase regulatory subunit 12 homolog A-like
Periderm.2Y_0	LOC131021725	1.40014e-09	0.387541	0.296	0.22	2.80112e-05				uncharacterized LOC131021725
Periderm.2Y_0	LOC131021757	8.2532e-09	0.348476	0.404	0.329	0.000165113	147	AT5G09960	AT5G09960	uncharacterized LOC131021757
Periderm.2Y_0	LOC131021804	2.95741e-11	0.305815	0.444	0.352	5.91659e-07	90	AT1G78020	AT1G78020	FCS-Like Zinc finger 7
Periderm.2Y_0	LOC131021806	2.7545e-22	0.289301	0.686	0.53	5.51065e-18	58L	AT5G10130	AT5G10130	major pollen allergen Lol p 11-like
Periderm.2Y_0	LOC131021807	2.51451e-31	0.933229	0.254	0.127	5.03053e-27	1510	ACX2	AT5G65110	acyl-coenzyme A oxidase 2%2C peroxisomal
Periderm.2Y_0	LOC131021918	3.29323e-45	0.912868	0.466	0.285	6.58845e-41				V-type proton ATPase subunit E-like
Periderm.2Y_0	LOC131021923	1.23727e-31	0.744257	0.425	0.275	2.47528e-27	873	GLN1.3	AT3G17820	glutamine synthetase-like
Periderm.2Y_0	LOC131021939	4.99872e-28	0.508687	0.551	0.397	1.00004e-23	272	AT3G03160	AT3G03160	uncharacterized LOC131021939
Periderm.2Y_0	LOC131021979	7.46981e-09	0.257761	0.374	0.296	0.000149441	1130	UGP1	AT3G03250	UTP--glucose-1-phosphate uridylyltransferase
Periderm.2Y_0	LOC131022041	2.07417e-17	0.580342	0.412	0.306	4.14958e-13	435	AT3G60770	AT3G60770	40S ribosomal protein S13
Periderm.2Y_0	LOC131022053	3.94003e-45	0.551516	0.817	0.643	7.88242e-41				protein DOWNY MILDEW RESISTANCE 6-like
Periderm.2Y_0	LOC131022068	4.36263e-60	0.609957	0.644	0.412	8.72787e-56				phenolic glucoside malonyltransferase 1-like
Periderm.2Y_0	LOC131022072	2.12892e-23	0.494563	0.496	0.369	4.25912e-19				60S acidic ribosomal protein P3-like
Periderm.2Y_0	LOC131022112	6.23057e-58	0.715813	0.65	0.434	1.24649e-53				metacaspase-1
Periderm.2Y_0	LOC131022113	2.01043e-38	0.478717	0.715	0.53	4.02207e-34				60S ribosomal protein L37a-1
Periderm.2Y_0	LOC131022135	1.27588e-09	0.474788	0.328	0.255	2.55252e-05	618	RAB6A	AT2G44610	ras-related protein RABH1b
Periderm.2Y_0	LOC131022143	1.7797e-15	0.730976	0.252	0.163	3.56046e-11	349	AT3G60180	AT3G60180	UMP-CMP kinase 3-like
Periderm.2Y_0	LOC131022188	2.00088e-16	0.447229	0.477	0.367	4.00296e-12				uncharacterized LOC131022188
Periderm.2Y_0	LOC131022232	2.16297e-14	0.694519	0.278	0.19	4.32724e-10				transcription factor bHLH130-like
Periderm.2Y_0	LOC131022265	1.62256e-27	0.736815	0.447	0.311	3.2461e-23				uncharacterized LOC131022265
Periderm.2Y_0	LOC131022409	1.97121e-09	0.465894	0.342	0.27	3.9436e-05				uncharacterized protein At5g39865-like
Periderm.2Y_0	LOC131022484	8.07035e-19	0.44664	0.294	0.185	1.61455e-14				cytochrome P450 98A2-like
Periderm.2Y_0	LOC131022554	1.23405e-37	0.813884	0.49	0.327	2.46883e-33				cytochrome b-c1 complex subunit 9
Periderm.2Y_0	LOC131022633	4.39726e-16	0.51884	0.402	0.296	8.79716e-12	253	HMGB1	AT3G51880	high mobility group B protein 1
Periderm.2Y_0	LOC131022669	2.45144e-13	0.282577	0.454	0.348	4.90435e-09	1310	PDC3	AT5G01330	pyruvate decarboxylase 2
Periderm.2Y_0	LOC131022670	8.10197e-32	0.493579	0.676	0.519	1.62088e-27				uncharacterized LOC131022670
Periderm.2Y_0	LOC131022673	2.55897e-22	0.381712	0.504	0.366	5.11948e-18				acyl-coenzyme A oxidase 4%2C peroxisomal-like
Periderm.2Y_0	LOC131022684	2.81297e-47	0.902967	0.471	0.285	5.62763e-43				DNA-directed RNA polymerase II subunit 4
Periderm.2Y_0	LOC131022695	9.8202e-10	0.527211	0.313	0.243	1.96463e-05				40S ribosomal protein S4-1
Periderm.2Y_0	LOC131022705	6.67536e-28	0.731588	0.376	0.24	1.33547e-23	373	AT5G01610	AT5G01610	uncharacterized protein At5g01610-like
Periderm.2Y_0	LOC131022760	2.11086e-06	0.428754	0.316	0.263	0.0422298	250	AT5G01750	AT5G01750	protein LURP-one-related 15-like
Periderm.2Y_0	LOC131022778	2.28968e-09	0.358129	0.379	0.303	4.58074e-05	199	AT3G51730	AT3G51730	uncharacterized LOC131022778
Periderm.2Y_0	LOC131022810	4.63101e-11	0.563424	0.332	0.253	9.26481e-07				nucleoside diphosphate kinase 1
Periderm.2Y_0	LOC131023380	5.22462e-10	0.531191	0.285	0.214	1.04524e-05	98	AT3G07230	AT3G07230	wound-induced basic protein
Periderm.2Y_0	LOC131023467	4.53019e-35	0.655846	0.596	0.425	9.06311e-31	83	RIN4	AT3G25070	RPM1-interacting protein 4-like
Periderm.2Y_0	LOC131023521	4.19439e-12	0.250754	0.572	0.464	8.39131e-08				uncharacterized LOC131023521
Periderm.2Y_0	LOC131023620	2.34388e-24	0.876823	0.328	0.207	4.68916e-20	389	PVA12	AT2G45140	uncharacterized LOC131023620
Periderm.2Y_0	LOC131023738	8.34949e-28	0.940929	0.318	0.189	1.6704e-23	944	PAO4	AT1G65840	probable polyamine oxidase 4
Periderm.2Y_0	LOC131023774	3.02987e-13	0.767611	0.271	0.19	6.06155e-09	686	NTRA	AT2G17420	thioredoxin reductase NTRB-like
Periderm.2Y_0	LOC131023792	1.7178e-28	0.629193	0.496	0.346	3.43663e-24	157L	HMGB4	AT2G17560	HMG1/2-like protein
Periderm.2Y_0	LOC131023811	1.54456e-43	0.7548	0.521	0.335	3.09004e-39	474	P4H5	AT2G17720	probable prolyl 4-hydroxylase 10
Periderm.2Y_0	LOC131023863	1.98469e-89	0.496113	0.995	0.943	3.97058e-85	293	LBD40	AT1G67100	LOB domain-containing protein 41-like
Periderm.2Y_0	LOC131024039	2.78568e-14	0.795623	0.254	0.17	5.57304e-10				uncharacterized LOC131024039
Periderm.2Y_0	LOC131024187	2.40282e-17	0.380355	0.351	0.244	4.80709e-13				glutathione reductase%2C cytosolic-like
Periderm.2Y_0	LOC131024248	1.17626e-55	0.490548	0.907	0.75	2.35323e-51	493	ECHIA	AT4G16210	probable enoyl-CoA hydratase 1%2C peroxisomal
Periderm.2Y_0	LOC131024278	3.73167e-07	0.331926	0.337	0.279	0.00746557				uncharacterized LOC131024278
Periderm.2Y_0	LOC131024437	2.80556e-17	0.557399	0.437	0.328	5.6128e-13				probable calcium-binding protein CML16
Periderm.2Y_0	LOC131024481	1.32871e-27	0.698047	0.425	0.283	2.65822e-23				phosphatidylinositol 4-kinase gamma 5-like
Periderm.2Y_0	LOC131024558	3.36405e-13	0.70189	0.266	0.183	6.73012e-09				26S proteasome non-ATPase regulatory subunit 8 homolog A
Periderm.2Y_0	LOC131024602	5.94891e-20	0.629509	0.446	0.333	1.19014e-15				26S proteasome non-ATPase regulatory subunit 13 homolog B
Periderm.2Y_0	LOC131024604	1.18447e-08	0.509402	0.282	0.218	0.000236965	841	STRS1	AT1G31970	DEAD-box ATP-dependent RNA helicase 5
Periderm.2Y_0	LOC131024640	8.18082e-14	0.259833	0.433	0.32	1.63665e-09	236	RAV1	AT1G13260	AP2/ERF and B3 domain-containing transcription repressor TEM1-like
Periderm.2Y_0	LOC131024858	4.94364e-20	0.2693	0.738	0.579	9.89025e-16	234L	AT2G24860	AT2G24860	uncharacterized LOC131024858
Periderm.2Y_0	LOC131024877	1.60791e-22	0.462831	0.518	0.377	3.21679e-18	696	AT2G25070	AT2G25070	probable protein phosphatase 2C 60
Periderm.2Y_0	LOC131024931	4.36479e-14	0.652037	0.298	0.211	8.73219e-10	1040	ASP3	AT5G11520	aspartate aminotransferase%2C cytoplasmic-like
Periderm.2Y_0	LOC131025002	9.81749e-12	0.650304	0.285	0.208	1.96409e-07				60S acidic ribosomal protein P1-like
Periderm.2Y_0	LOC131025040	9.35639e-14	0.519982	0.291	0.201	1.87184e-09				dihydrolipoyllysine-residue acetyltransferase component 4 of pyruvate dehydrogenase complex%2C chloroplastic-like
Periderm.2Y_0	LOC131025066	9.19792e-11	0.623573	0.279	0.205	1.84014e-06				protein phosphatase 1 regulatory subunit INH3
Periderm.2Y_0	LOC131025147	1.9597e-09	0.311182	0.382	0.298	3.92057e-05	503	AT1G13820	AT1G13820	alpha/beta hydrolase domain-containing protein VTE7
Periderm.2Y_0	LOC131025166	1.27166e-84	0.822532	0.76	0.509	2.54408e-80	443	ELF5A-1	AT1G13950	eukaryotic translation initiation factor 5A-2-like
Periderm.2Y_0	LOC131025179	4.16199e-13	0.597362	0.288	0.204	8.32649e-09	974	VIK	AT1G14000	serine/threonine-protein kinase VIK-like
Periderm.2Y_0	LOC131025204	5.18363e-11	0.424232	0.266	0.189	1.03704e-06	368	AT1G14260	AT1G14260	uncharacterized LOC131025204
Periderm.2Y_0	LOC131025212	1.58318e-65	0.488095	0.931	0.75	3.1673e-61	527	SBH2	AT1G14290	sphinganine C4-monooxygenase 1
Periderm.2Y_0	LOC131025224	2.10059e-22	0.437759	0.517	0.388	4.20245e-18	481	AT1G14330	AT1G14330	F-box/kelch-repeat protein SKIP11-like
Periderm.2Y_0	LOC131025392	2.69371e-23	0.709617	0.367	0.242	5.38904e-19	326	AT1G24350	AT1G24350	uncharacterized LOC131025392
Periderm.2Y_0	LOC131025410	5.68206e-21	0.677368	0.363	0.246	1.13675e-16				signal peptidase complex subunit 1-like
Periderm.2Y_0	LOC131025431	1.04056e-19	0.503486	0.444	0.317	2.08174e-15	319	NTF2A	AT1G27310	nuclear transport factor 2B
Periderm.2Y_0	LOC131025439	2.93869e-39	0.474147	0.79	0.626	5.87915e-35				probable WRKY transcription factor 75
Periderm.2Y_0	LOC131026207	5.89052e-30	0.781535	0.359	0.219	1.17846e-25				oxygen-dependent coproporphyrinogen-III oxidase%2C chloroplastic
Periderm.2Y_0	LOC131026239	1.12397e-120	1.24132	0.499	0.186	2.24862e-116	533	AT5G44730	AT5G44730	uncharacterized LOC131026239
Periderm.2Y_0	LOC131026240	1.67045e-36	0.942062	0.318	0.166	3.34191e-32				proteasome subunit alpha type-4
Periderm.2Y_0	LOC131026311	3.7164e-24	0.567858	0.482	0.354	7.43503e-20				vesicle-associated membrane protein 721-like
Periderm.2Y_0	LOC131026337	1.93881e-25	0.939138	0.312	0.189	3.87878e-21	683	AT1G30630	AT1G30630	coatomer subunit epsilon-1
Periderm.2Y_0	LOC131026352	6.2105e-48	0.464492	0.873	0.685	1.24247e-43	449	CCS	AT1G12520	copper chaperone for superoxide dismutase%2C chloroplastic/cytosolic
Periderm.2Y_0	LOC131026354	7.53585e-18	0.65867	0.25	0.153	1.50762e-13				protein LSD1-like
Periderm.2Y_0	LOC131026462	4.00251e-62	0.761002	0.654	0.431	8.00743e-58				60S ribosomal protein L18a-like protein
Periderm.2Y_0	LOC131026505	1.5905e-06	0.573638	0.258	0.207	0.0318194				E3 ubiquitin-protein ligase RING1
Periderm.2Y_0	LOC131026620	6.6653e-36	0.350354	0.926	0.79	1.33346e-31				bifunctional riboflavin biosynthesis protein RIBA 1%2C chloroplastic
Periderm.2Y_1	LOC130984999	3.57505e-34	0.310905	0.992	0.887	7.15225e-30				phosphoglycerate mutase-like protein AT74
Periderm.2Y_1	LOC130985001	2.8674e-71	0.553155	0.941	0.697	5.73653e-67				E3 ubiquitin-protein ligase ATL6-like
Periderm.2Y_1	LOC130985002	3.16263e-33	0.603399	0.295	0.139	6.32716e-29				heavy metal-associated isoprenylated plant protein 34-like
Periderm.2Y_1	LOC130985040	8.35147e-93	2.13046	0.301	0.082	1.6708e-88	128	AT1G12630	AT1G12630	ethylene-responsive transcription factor ERF026-like
Periderm.2Y_1	LOC130985065	3.09548e-41	0.506866	0.355	0.166	6.19282e-37	694	AT4G23030	AT4G23030	protein DETOXIFICATION 49-like
Periderm.2Y_1	LOC130985067	1.8619e-145	1.043	0.962	0.638	3.72491e-141				heavy metal-associated isoprenylated plant protein 46-like
Periderm.2Y_1	LOC130985105	2.66175e-36	0.890577	0.253	0.109	5.3251e-32	49	AT4G20880	AT4G20880	uncharacterized LOC130985105
Periderm.2Y_1	LOC130985154	5.388e-58	0.978027	0.291	0.103	1.07792e-53	183	DLAH	AT1G30370	phospholipase A1-Igamma1%2C chloroplastic
Periderm.2Y_1	LOC130985156	2.1687e-51	0.591352	0.427	0.199	4.3387e-47	640	ERD4	AT1G30360	CSC1-like protein ERD4
Periderm.2Y_1	LOC130985190	8.38896e-52	0.828322	0.444	0.215	1.6783e-47	64	JAZ8	AT1G30135	protein TIFY 5A
Periderm.2Y_1	LOC130985203	1.90378e-136	1.51714	0.529	0.174	3.80871e-132	436	RBL6	AT1G12750	RHOMBOID-like protein 2
Periderm.2Y_1	LOC130985220	1.04926e-59	0.856239	0.552	0.281	2.09915e-55	119	AT1G30020	AT1G30020	uncharacterized LOC130985220
Periderm.2Y_1	LOC130985242	5.94838e-39	0.418154	0.299	0.131	1.19003e-34	780	PUB17	AT1G29340	U-box domain-containing protein 17-like
Periderm.2Y_1	LOC130985253	8.47032e-53	0.709078	0.408	0.185	1.69457e-48				MACPF domain-containing protein CAD1-like
Periderm.2Y_1	LOC130985259	5.3804e-51	0.485302	0.52	0.264	1.0764e-46				uncharacterized LOC130985259
Periderm.2Y_1	LOC130985273	1.78308e-34	0.306616	0.807	0.523	3.56723e-30	291	HSF A4A	AT4G18880	heat stress transcription factor A-4c-like
Periderm.2Y_1	LOC130985303	1.32207e-31	0.326809	0.635	0.404	2.64494e-27	220	WRKY71	AT1G29860	WRKY transcription factor 28-like
Periderm.2Y_1	LOC130985310	8.86664e-63	2.12464	0.273	0.093	1.77386e-58	517	AT2G34460	AT2G34460	uncharacterized protein At2g34460%2C chloroplastic
Periderm.2Y_1	LOC130985333	1.20218e-31	0.397502	0.605	0.37	2.40507e-27	541	RPL18AA	AT1G29970	60S ribosomal protein L18a-like
Periderm.2Y_1	LOC130985356	2.41539e-58	0.739049	0.441	0.199	4.83223e-54				trihelix transcription factor ENAP1-like
Periderm.2Y_1	LOC130985361	1.22281e-23	0.312666	0.322	0.176	2.44635e-19	172	AT1G29160	AT1G29160	dof zinc finger protein DOF1.5
Periderm.2Y_1	LOC130985477	3.93479e-44	0.855881	0.267	0.106	7.87193e-40	759	NSL1	AT1G28380	MACPF domain-containing protein NSL1
Periderm.2Y_1	LOC130985478	3.84982e-37	0.434865	0.504	0.281	7.70196e-33				protein DEHYDRATION-INDUCED 19-like
Periderm.2Y_1	LOC130985479	7.34283e-251	1.64473	0.921	0.488	1.46901e-246	98	ERF12	AT1G28360	ethylene-responsive transcription factor 4
Periderm.2Y_1	LOC130985481	3.01083e-83	1.08697	0.533	0.237	6.02346e-79	142L	ERF12	AT1G28360	ethylene-responsive transcription factor 12
Periderm.2Y_1	LOC130985494	6.72476e-253	2.50594	0.59	0.142	1.34536e-248				uncharacterized protein ECU03_1610-like
Periderm.2Y_1	LOC130985507	6.52744e-41	0.448819	0.512	0.28	1.30588e-36				uncharacterized LOC130985507
Periderm.2Y_1	LOC130985516	1.51101e-147	0.729381	0.996	0.908	3.02292e-143				E3 ubiquitin-protein ligase RMA1H1-like
Periderm.2Y_1	LOC130985572	8.6614e-142	1.49013	0.641	0.255	1.7328e-137				CBS domain-containing protein CBSX5-like
Periderm.2Y_1	LOC130985587	3.48005e-107	1.18998	0.69	0.335	6.96219e-103				uncharacterized LOC130985587
Periderm.2Y_1	LOC130985661	4.06327e-128	1.20478	0.823	0.459	8.12897e-124	106	FBS2	AT4G21510	F-box protein At1g61340-like
Periderm.2Y_1	LOC130985723	8.6495e-33	0.67965	0.286	0.134	1.73042e-28	560	HSA32	AT4G21320	protein HEAT-STRESS-ASSOCIATED 32
Periderm.2Y_1	LOC130985769	2.39873e-90	1.36531	0.468	0.186	4.7989e-86	75L	AT1G11700	AT1G11700	protein S40-5-like
Periderm.2Y_1	LOC130985785	1.22504e-45	0.832557	0.317	0.135	2.45082e-41	740	CPK19	AT1G61950	calcium-dependent protein kinase 2-like
Periderm.2Y_1	LOC130985814	4.04194e-45	0.831194	0.393	0.189	8.08631e-41	280	AT1G11905	AT1G11905	uncharacterized LOC130985814
Periderm.2Y_1	LOC130985828	2.58885e-98	1.60406	0.36	0.107	5.17926e-94	547	AT1G12010	AT1G12010	1-aminocyclopropane-1-carboxylate oxidase 3-like
Periderm.2Y_1	LOC130985844	1.15151e-38	0.605149	0.262	0.11	2.30371e-34	1380	AT1G11960	AT1G11960	calcium permeable stress-gated cation channel 1
Periderm.2Y_1	LOC130985859	3.96868e-95	1.01752	0.628	0.284	7.93974e-91				cucumber peeling cupredoxin-like
Periderm.2Y_1	LOC130985956	2.87594e-156	2.24073	0.424	0.104	5.7536e-152				ATP-dependent 6-phosphofructokinase 2
Periderm.2Y_1	LOC130986024	6.323e-138	2.13931	0.389	0.097	1.26498e-133	161	AT1G16510	AT1G16510	auxin-responsive protein SAUR71-like
Periderm.2Y_1	LOC130986055	5.22218e-25	0.252634	0.624	0.392	1.04475e-20				60S ribosomal protein L27-3-like
Periderm.2Y_1	LOC130986067	3.8939e-69	1.16781	0.33	0.115	7.79014e-65	637	AT1G16670	AT1G16670	cold-responsive protein kinase 1-like
Periderm.2Y_1	LOC130986100	6.59559e-37	0.488199	0.333	0.157	1.31951e-32	541	AT4G26480	AT4G26480	KH domain-containing protein At5g56140
Periderm.2Y_1	LOC130986112	1.21254e-115	0.737055	0.99	0.897	2.4258e-111	52	AT3G13310	AT3G13310	chaperone protein dnaJ 11%2C chloroplastic
Periderm.2Y_1	LOC130986136	4.97824e-33	0.434618	0.459	0.257	9.95946e-29	1130	UKL3	AT1G55810	uridine kinase-like protein 3
Periderm.2Y_1	LOC130986256	4.05298e-127	2.41261	0.327	0.072	8.10838e-123	629	AT4G26830	AT4G26830	glucan endo-1%2C3-beta-glucosidase 14-like
Periderm.2Y_1	LOC130986271	4.30941e-56	0.699704	0.33	0.128	8.6214e-52	500	AT4G26860	AT4G26860	uncharacterized LOC130986271
Periderm.2Y_1	LOC130986312	2.75376e-65	1.21198	0.257	0.077	5.50917e-61	191	NUDX1	AT1G68760	nudix hydrolase 1-like
Periderm.2Y_1	LOC130986347	1.17556e-91	0.807414	0.859	0.519	2.35183e-87	199	RAV1	AT1G13260	AP2/ERF and B3 domain-containing transcription factor RAV1-like
Periderm.2Y_1	LOC130986354	4.26601e-111	1.43173	0.488	0.174	8.53458e-107	237	AT1G68620	AT1G68620	probable carboxylesterase 6
Periderm.2Y_1	LOC130986362	5.43869e-126	1.548	0.447	0.136	1.08806e-121	240	LBD40	AT1G67100	LOB domain-containing protein 40-like
Periderm.2Y_1	LOC130986363	1.43421e-49	0.895221	0.32	0.132	2.86928e-45				ACD11 homolog protein-like
Periderm.2Y_1	LOC130986368	5.36138e-235	1.46939	0.959	0.563	1.0726e-230	52	AT1G13360	AT1G13360	uncharacterized LOC130986368
Periderm.2Y_1	LOC130986371	1.07391e-36	0.570241	0.832	0.601	2.14846e-32	69	PDE337	AT1G68450	VQ motif-containing protein 8%2C chloroplastic-like
Periderm.2Y_1	LOC130986372	5.8145e-29	0.26724	0.693	0.447	1.16325e-24	90	AT1G68490	AT1G68490	uncharacterized LOC130986372
Periderm.2Y_1	LOC130986379	1.43734e-77	0.630595	0.909	0.613	2.87555e-73				uncharacterized LOC130986379
Periderm.2Y_1	LOC130986474	3.37028e-69	1.4637	0.266	0.08	6.74258e-65	373	RSW10	AT1G71100	probable ribose-5-phosphate isomerase 1
Periderm.2Y_1	LOC130986475	0	2.24836	0.882	0.305	0	122	AT2G01300	AT2G01300	uncharacterized LOC130986475
Periderm.2Y_1	LOC130986482	2.52735e-48	0.566409	0.546	0.289	5.05621e-44	174	AT1G71015	AT1G71015	uncharacterized protein At1g66480-like
Periderm.2Y_1	LOC130986532	2.74173e-157	0.907528	0.976	0.724	5.48511e-153				uncharacterized LOC130986532
Periderm.2Y_1	LOC130986543	4.29124e-79	1.16411	0.482	0.206	8.58506e-75				allene oxide synthase 1%2C chloroplastic
Periderm.2Y_1	LOC130986552	4.76761e-47	0.610271	0.446	0.218	9.53807e-43	653	DA1	AT1G19270	protein DA1-like
Periderm.2Y_1	LOC130986616	1.31632e-18	0.331029	0.278	0.157	2.63343e-14	212	BBX21	AT1G75540	B-box zinc finger protein 21
Periderm.2Y_1	LOC130986684	2.15884e-82	1.21317	0.447	0.175	4.31898e-78	362	AT3G51090	AT3G51090	protein FMP32%2C mitochondrial-like
Periderm.2Y_1	LOC130986776	2.05669e-42	0.448986	0.805	0.523	4.11461e-38				elongation factor 1-alpha
Periderm.2Y_1	LOC130986865	3.32942e-31	0.735017	0.314	0.158	6.66084e-27	79	AT1G72720	AT1G72720	uncharacterized LOC130986865
Periderm.2Y_1	LOC130986897	3.19076e-27	0.361957	0.546	0.338	6.38344e-23	291	MBF1A	AT2G42680	multiprotein-bridging factor 1a-like
Periderm.2Y_1	LOC130986945	0	2.85408	0.664	0.141	0				protein ANTAGONIST OF LIKE HETEROCHROMATIN PROTEIN 1-like
Periderm.2Y_1	LOC130986966	9.32238e-18	0.302615	0.301	0.178	1.86504e-13				uncharacterized LOC130986966
Periderm.2Y_1	LOC130986967	3.36906e-48	0.620336	0.769	0.483	6.74015e-44				polyubiquitin-like
Periderm.2Y_1	LOC130986993	1.21164e-74	0.595042	0.869	0.549	2.42401e-70				scarecrow-like protein 21
Periderm.2Y_1	LOC130987032	5.25809e-70	0.747283	0.661	0.347	1.05193e-65	180L	PHOS34	AT4G27320	universal stress protein PHOS34-like
Periderm.2Y_1	LOC130987051	2.13506e-80	1.47315	0.355	0.121	4.2714e-76				UDP-glycosyltransferase 73B5-like
Periderm.2Y_1	LOC130987054	3.7776e-136	2.4049	0.341	0.073	7.55747e-132				UDP-glucose flavonoid 3-O-glucosyltransferase 7-like
Periderm.2Y_1	LOC130987056	3.31861e-100	1.99085	0.306	0.078	6.63922e-96				UDP-glycosyltransferase 73B4-like
Periderm.2Y_1	LOC130987061	1.53531e-88	1.30022	0.371	0.121	3.07155e-84				uncharacterized LOC130987061
Periderm.2Y_1	LOC130987085	7.94731e-22	0.290527	0.273	0.146	1.58994e-17				ankyrin repeat-containing protein BDA1-like
Periderm.2Y_1	LOC130987097	1.72146e-25	0.329591	0.392	0.222	3.44395e-21	226	ACBP6	AT1G31812	acyl-CoA-binding protein
Periderm.2Y_1	LOC130987104	1.48303e-58	0.461705	0.853	0.536	2.96696e-54				ubiquinol oxidase 2%2C mitochondrial-like
Periderm.2Y_1	LOC130987190	1.02537e-86	0.854515	0.834	0.509	2.05136e-82				vacuolar protein sorting-associated protein 2 homolog 1
Periderm.2Y_1	LOC130987198	2.04095e-115	2.7458	0.267	0.052	4.08313e-111	217	WRKY17	AT2G24570	probable WRKY transcription factor 17
Periderm.2Y_1	LOC130987575	8.73334e-185	1.83324	0.707	0.269	1.74719e-180	465	TIL	AT5G58070	temperature-induced lipocalin-1
Periderm.2Y_1	LOC130987585	1.89031e-203	1.82942	0.716	0.265	3.78176e-199				calmodulin-binding protein 25-like
Periderm.2Y_1	LOC130987589	8.45033e-41	0.421139	0.722	0.454	1.69057e-36	525	SIP3	AT4G30960	CBL-interacting serine/threonine-protein kinase 6-like
Periderm.2Y_1	LOC130987609	2.28882e-48	0.801305	0.406	0.194	4.57901e-44	296	HHP3	AT2G24150	heptahelical transmembrane protein 2-like
Periderm.2Y_1	LOC130987625	1.01747e-80	0.686832	0.839	0.509	2.03555e-76				uncharacterized LOC130987625
Periderm.2Y_1	LOC130987632	1.21464e-38	0.484215	0.482	0.263	2.43e-34				uncharacterized LOC130987632
Periderm.2Y_1	LOC130987638	8.94376e-19	0.252883	0.329	0.193	1.78929e-14				60S ribosomal protein L24
Periderm.2Y_1	LOC130987649	1.38764e-126	1.29177	0.75	0.363	2.77611e-122	952	GAE1	AT4G30440	UDP-glucuronate 4-epimerase 1
Periderm.2Y_1	LOC130987728	6.43229e-36	0.44	0.558	0.325	1.28684e-31				40S ribosomal protein S2-4-like
Periderm.2Y_1	LOC130987810	2.06429e-302	2.34971	0.728	0.194	4.12983e-298	61L	AT5G63350	AT5G63350	uncharacterized LOC130987810
Periderm.2Y_1	LOC130987815	3.4524e-25	0.273974	0.486	0.289	6.90688e-21				elongation factor 1-delta-like
Periderm.2Y_1	LOC130987847	0	1.76328	0.992	0.659	0	72	JAZ1	AT1G19180	protein TIFY 10A-like
Periderm.2Y_1	LOC130988025	3.58401e-69	0.739566	0.598	0.292	7.17017e-65	80	AT1G16170	AT1G16170	uncharacterized LOC130988025
Periderm.2Y_1	LOC130988138	1.2304e-38	0.64375	0.36	0.175	2.46154e-34				uncharacterized LOC130988138
Periderm.2Y_1	LOC130988151	9.04344e-67	0.581056	0.919	0.656	1.80923e-62				uncharacterized LOC130988151
Periderm.2Y_1	LOC130988178	1.0965e-20	0.384851	0.316	0.18	2.19366e-16				probable flavin-containing monooxygenase 1
Periderm.2Y_1	LOC130988180	4.58327e-175	1.60563	0.86	0.441	9.16929e-171				uncharacterized LOC130988180
Periderm.2Y_1	LOC130988252	1.16939e-31	0.420393	0.456	0.257	2.33948e-27				uncharacterized protein At2g24330-like
Periderm.2Y_1	LOC130988265	3.59357e-29	0.512594	0.365	0.194	7.1893e-25				uncharacterized LOC130988265
Periderm.2Y_1	LOC130988306	8.92153e-192	1.09479	0.979	0.704	1.78484e-187				uncharacterized LOC130988306
Periderm.2Y_1	LOC130988324	5.61336e-49	0.9562	0.27	0.1	1.12301e-44				protein arginine N-methyltransferase PRMT10
Periderm.2Y_1	LOC130988342	5.53232e-38	0.380179	0.609	0.357	1.1068e-33	693	AT4G31170	AT4G31170	serine/threonine-protein kinase STY13-like
Periderm.2Y_1	LOC130988353	4.41172e-28	0.386398	0.436	0.248	8.82608e-24	455L	AT4G31170	AT4G31170	serine/threonine-protein kinase STY13-like
Periderm.2Y_1	LOC130988395	7.69432e-46	0.381318	0.62	0.342	1.53933e-41				ankyrin repeat-containing protein ITN1-like
Periderm.2Y_1	LOC130988412	2.09657e-95	1.23739	0.447	0.16	4.19439e-91	335	CFIM-25	AT4G29820	pre-mRNA cleavage factor Im 25 kDa subunit 1
Periderm.2Y_1	LOC130988453	7.74145e-39	0.388728	0.486	0.259	1.54875e-34	357	ACHT2	AT4G29670	thioredoxin-like 2%2C chloroplastic
Periderm.2Y_1	LOC130988459	8.14269e-24	0.268386	0.346	0.192	1.62903e-19				40S ribosomal protein S29-like
Periderm.2Y_1	LOC130988484	2.66276e-99	1.40523	0.388	0.121	5.32711e-95	218	OZF1	AT2G19810	zinc finger CCCH domain-containing protein 20-like
Periderm.2Y_1	LOC130988600	4.05744e-46	0.589566	0.283	0.111	8.11732e-42	1330	CRK	AT3G50530	CDPK-related protein kinase-like
Periderm.2Y_1	LOC130988653	2.53204e-69	0.763627	0.833	0.529	5.06559e-65	218	AT5G38720	AT5G38720	uncharacterized LOC130988653
Periderm.2Y_1	LOC130988654	1.68083e-112	1.90522	0.321	0.076	3.36267e-108				transcription factor bHLH35-like
Periderm.2Y_1	LOC130988690	1.82004e-53	1.19933	0.276	0.102	3.64117e-49				ethanolamine-phosphate cytidylyltransferase-like
Periderm.2Y_1	LOC130988705	3.20284e-33	0.38792	0.703	0.451	6.4076e-29	368	AT3G02080	AT3G02080	40S ribosomal protein S19-3-like
Periderm.2Y_1	LOC130988726	1.62497e-135	1.60039	0.525	0.176	3.25091e-131				ninja-family protein AFP3-like
Periderm.2Y_1	LOC130988803	8.47922e-37	0.402412	0.488	0.263	1.69635e-32				serine/arginine-rich SC35-like splicing factor SCL33
Periderm.2Y_1	LOC130988942	4.18372e-122	1.44007	0.488	0.166	8.36996e-118	384L	CYP81H1	AT4G37310	cytochrome P450 81Q32-like
Periderm.2Y_1	LOC130988987	3.79082e-56	0.734331	0.44	0.203	7.58392e-52	198	HSF4	AT4G36990	heat shock factor protein HSF24
Periderm.2Y_1	LOC130989180	2.86386e-89	1.26221	0.419	0.149	5.72943e-85	577L	Kin3	AT2G17220	probable serine/threonine-protein kinase PIX13
Periderm.2Y_1	LOC130989211	1.70878e-35	0.478467	0.627	0.393	3.41859e-31	1170	BSK1	AT4G35230	serine/threonine-protein kinase BSK1-like
Periderm.2Y_1	LOC130989218	2.26961e-33	0.576351	0.302	0.143	4.54058e-29	294	NAC036	AT2G17040	NAC domain-containing protein 6-like
Periderm.2Y_1	LOC130989225	5.76783e-59	0.808502	0.441	0.198	1.15391e-54				40S ribosomal protein S12-like
Periderm.2Y_1	LOC130989261	3.1533e-56	0.725305	0.382	0.162	6.3085e-52	810	SMT2	AT1G20330	24-methylenesterol C-methyltransferase 2-like
Periderm.2Y_1	LOC130989305	5.92876e-94	1.24054	0.489	0.187	1.18611e-89	194L	HIPP25	AT4G35060	heavy metal-associated isoprenylated plant protein 26-like
Periderm.2Y_1	LOC130989317	2.89498e-72	0.851602	0.596	0.295	5.7917e-68				protein EARLY-RESPONSIVE TO DEHYDRATION 7%2C chloroplastic-like
Periderm.2Y_1	LOC130989330	5.33732e-100	0.870967	0.899	0.61	1.06778e-95	139	GRP2B	AT2G21060	glycine-rich protein 2
Periderm.2Y_1	LOC130989415	5.34582e-22	0.394166	0.303	0.168	1.06948e-17	264	AT5G14700	AT5G14700	cinnamoyl-CoA reductase-like SNL6
Periderm.2Y_1	LOC130989429	2.76977e-41	0.563647	0.405	0.2	5.54119e-37				homeobox-leucine zipper protein HAT5
Periderm.2Y_1	LOC130989431	1.19595e-47	0.967768	0.307	0.127	2.39263e-43				40S ribosomal protein S3a-like
Periderm.2Y_1	LOC130989444	2.06137e-269	1.47371	0.983	0.655	4.12398e-265				zinc finger AN1 domain-containing stress-associated protein 12
Periderm.2Y_1	LOC130989453	6.53062e-44	0.501655	0.668	0.395	1.30652e-39	169	GRXC2	AT5G40370	glutaredoxin-like
Periderm.2Y_1	LOC130989532	1.43583e-16	0.311239	0.313	0.188	2.87253e-12				uncharacterized LOC130989532
Periderm.2Y_1	LOC130989551	4.88021e-307	2.64706	0.697	0.178	9.76335e-303				E3 ubiquitin-protein ligase MPSR1-like
Periderm.2Y_1	LOC130989631	3.63895e-40	0.625906	0.326	0.148	7.28008e-36	326L	AT3G01010	AT3G01010	UDP-glucose 6-dehydrogenase 1-like
Periderm.2Y_1	LOC130989748	4.19065e-57	0.628716	0.719	0.425	8.3838e-53	342	AT5G38900	AT5G38900	uncharacterized LOC130989748
Periderm.2Y_1	LOC130989915	7.52562e-49	0.792394	0.388	0.178	1.50557e-44				60S ribosomal protein L7-2-like
Periderm.2Y_1	LOC130989935	9.94512e-122	0.83529	0.946	0.663	1.98962e-117				uncharacterized LOC130989935
Periderm.2Y_1	LOC130989977	4.49767e-31	0.417306	0.318	0.159	8.99804e-27	1290	AT5G64030	AT5G64030	probable methyltransferase PMT26
Periderm.2Y_1	LOC130990046	3.33039e-46	0.579057	0.378	0.175	6.66277e-42	405	MKK5	AT3G21220	mitogen-activated protein kinase kinase 5-like
Periderm.2Y_1	LOC130990075	1.58932e-163	1.23515	0.891	0.509	3.1796e-159				uncharacterized LOC130990075
Periderm.2Y_1	LOC130990163	5.14999e-79	1.06127	0.566	0.265	1.03031e-74	490	TFIIB	AT2G41630	transcription initiation factor IIB-2-like
Periderm.2Y_1	LOC130990172	1.63509e-69	0.778434	0.563	0.27	3.27116e-65	1570	ACA4	AT2G41560	putative calcium-transporting ATPase 11%2C plasma membrane-type
Periderm.2Y_1	LOC130990227	1.81769e-70	0.93666	0.49	0.217	3.63647e-66				tubulin beta-5 chain-like
Periderm.2Y_1	LOC130990458	8.28006e-48	1.12034	0.284	0.112	1.65651e-43	221	RAP2.12	AT1G53910	ethylene-responsive transcription factor RAP2-12-like
Periderm.2Y_1	LOC130990556	3.63255e-26	0.258056	0.396	0.222	7.26729e-22	768	AT3G14205	AT3G14205	phosphoinositide phosphatase SAC2-like
Periderm.2Y_1	LOC130990827	8.30531e-32	0.437263	0.464	0.259	1.66156e-27				60S ribosomal protein L31-like
Periderm.2Y_1	LOC130990874	1.93616e-98	0.993803	0.601	0.264	3.87347e-94				uncharacterized LOC130990874
Periderm.2Y_1	LOC130990879	4.19357e-159	1.08397	0.921	0.509	8.38965e-155				uncharacterized LOC130990879
Periderm.2Y_1	LOC130991174	7.95106e-37	0.361196	0.664	0.407	1.59069e-32	239	GILP	AT5G13190	GSH-induced LITAF domain protein-like
Periderm.2Y_1	LOC130991447	2.26196e-167	2.0547	0.512	0.142	4.52527e-163	99L	AT2G32030	AT2G32030	uncharacterized LOC130991447
Periderm.2Y_1	LOC130991505	2.34565e-28	0.372504	0.367	0.2	4.69271e-24				protein TIME FOR COFFEE
Periderm.2Y_1	LOC130991546	6.94523e-21	0.271785	0.418	0.26	1.38946e-16	88L	AT5G19110	AT5G19110	probable aspartic proteinase GIP2
Periderm.2Y_1	LOC130991581	1.87972e-21	0.25038	0.783	0.548	3.76057e-17				BI1-like protein
Periderm.2Y_1	LOC130991632	6.76929e-51	0.667539	0.385	0.17	1.35426e-46				acyl carrier protein 1%2C chloroplastic-like
Periderm.2Y_1	LOC130991799	7.96036e-65	1.34391	0.307	0.107	1.59255e-60	1100	BAM1	AT3G23920	beta-amylase 1%2C chloroplastic
Periderm.2Y_1	LOC130991863	9.14608e-29	0.350933	0.755	0.506	1.82976e-24	80L	AT4G15755	AT4G15755	protein SRC2-like
Periderm.2Y_1	LOC130991866	5.34108e-26	0.324861	0.541	0.335	1.06854e-21	564	AT5G59960	AT5G59960	uncharacterized LOC130991866
Periderm.2Y_1	LOC130991875	1.5074e-126	1.66095	0.443	0.134	3.0157e-122				mitochondrial thiamine diphosphate carrier 2-like
Periderm.2Y_1	LOC130991879	4.70276e-52	0.67073	0.594	0.328	9.40833e-48				RING-H2 finger protein ATL2-like
Periderm.2Y_1	LOC130991885	8.27827e-38	0.622908	0.269	0.114	1.65615e-33				auxin-responsive protein IAA13-like
Periderm.2Y_1	LOC130991891	5.50803e-30	0.284828	0.804	0.531	1.10194e-25	232	AT5G59950	AT5G59950	THO complex subunit 4A
Periderm.2Y_1	LOC130991897	3.30244e-35	0.724566	0.388	0.203	6.60686e-31				uncharacterized LOC130991897
Periderm.2Y_1	LOC130991969	1.36919e-46	0.58653	0.556	0.302	2.73919e-42				uncharacterized LOC130991969
Periderm.2Y_1	LOC130991976	1.25171e-59	0.890587	0.401	0.169	2.50417e-55	60	AT5G59080	AT5G59080	uncharacterized LOC130991976
Periderm.2Y_1	LOC130992031	1.2573e-27	0.455854	0.263	0.127	2.51535e-23	476	PLC4	AT5G58700	phosphoinositide phospholipase C 4-like
Periderm.2Y_1	LOC130992033	4.03439e-49	0.696792	0.346	0.147	8.0712e-45	338	Mik	AT5G58730	inositol 3-kinase
Periderm.2Y_1	LOC130992056	7.2967e-52	0.70277	0.588	0.327	1.45978e-47	553	AT1G07030	AT1G07030	uncharacterized LOC130992056
Periderm.2Y_1	LOC130992083	3.52305e-75	0.579131	0.94	0.714	7.0482e-71	482	SIP4	AT2G30360	CBL-interacting serine/threonine-protein kinase 11
Periderm.2Y_1	LOC130992092	7.96716e-27	0.255349	0.463	0.267	1.59391e-22				40S ribosomal protein S26-3-like
Periderm.2Y_1	LOC130992100	1.14162e-31	0.428398	0.423	0.231	2.28392e-27				trans-cinnamate 4-monooxygenase
Periderm.2Y_1	LOC130992119	2.58119e-27	0.402897	0.285	0.142	5.16393e-23	201	NET4A	AT5G58320	protein NETWORKED 4A-like
Periderm.2Y_1	LOC130992150	2.35631e-25	0.295131	0.794	0.542	4.71404e-21				probable inactive poly [ADP-ribose] polymerase SRO5
Periderm.2Y_1	LOC130992158	2.86956e-70	0.935096	0.518	0.239	5.74083e-66				calcium uniporter protein 5%2C mitochondrial-like
Periderm.2Y_1	LOC130992172	2.97079e-38	0.725902	0.354	0.174	5.94335e-34	375	FHIT	AT5G58240	bifunctional bis(5'-adenosyl)-triphosphatase/adenylylsulfatase FHIT
Periderm.2Y_1	LOC130992180	2.76009e-55	1.29381	0.322	0.129	5.52184e-51				transcription factor bHLH168-like
Periderm.2Y_1	LOC130992192	3.91442e-131	0.984903	0.899	0.528	7.8312e-127	58	AT1G15400	AT1G15400	uncharacterized protein At1g15400-like
Periderm.2Y_1	LOC130992201	1.96062e-263	1.66656	0.928	0.461	3.92241e-259	94	AT1G52720	AT1G52720	uncharacterized LOC130992201
Periderm.2Y_1	LOC130992287	2.26083e-59	1.11876	0.405	0.179	4.52301e-55	315	AT1G80120	AT1G80120	protein LURP-one-related 5-like
Periderm.2Y_1	LOC130992317	8.05295e-84	0.791598	0.753	0.415	1.61107e-79				uncharacterized protein At1g15400-like
Periderm.2Y_1	LOC130992387	3.75985e-42	0.367119	0.991	0.919	7.52197e-38	225	AT1G15670	AT1G15670	F-box/kelch-repeat protein At1g80440-like
Periderm.2Y_1	LOC130992432	5.33994e-30	0.32256	0.609	0.376	1.06831e-25				uncharacterized LOC130992432
Periderm.2Y_1	LOC130992442	3.02966e-38	0.401901	0.721	0.448	6.06114e-34	293	AT1G52300	AT1G52300	60S ribosomal protein L37-3
Periderm.2Y_1	LOC130992463	1.60438e-36	0.750192	0.259	0.111	3.20973e-32				protein JINGUBANG-like
Periderm.2Y_1	LOC130992466	6.61074e-53	1.11952	0.263	0.093	1.32255e-48				auxin-responsive protein IAA27-like
Periderm.2Y_1	LOC130992514	3.1851e-71	0.752202	0.536	0.244	6.37211e-67				clavaminate synthase-like protein At3g21360
Periderm.2Y_1	LOC130992515	3.91665e-53	1.11235	0.354	0.152	7.83565e-49				auxin-responsive protein IAA18-like
Periderm.2Y_1	LOC130992529	1.07982e-187	1.25396	0.951	0.608	2.16028e-183				protein OXIDATIVE STRESS 3-like
Periderm.2Y_1	LOC130992675	1.86941e-63	1.01772	0.42	0.182	3.73994e-59				protein DMP3-like
Periderm.2Y_1	LOC130992676	4.10412e-96	1.0554	0.581	0.256	8.2107e-92				protein DMP3-like
Periderm.2Y_1	LOC130992685	1.52596e-79	0.830561	0.721	0.393	3.05284e-75				uncharacterized LOC130992685
Periderm.2Y_1	LOC130992736	1.16175e-61	0.674145	0.612	0.321	2.3242e-57				monooxygenase 2-like
Periderm.2Y_1	LOC130992739	8.76499e-43	0.47589	0.625	0.361	1.75352e-38				probable inactive poly [ADP-ribose] polymerase SRO3
Periderm.2Y_1	LOC130992796	1.49058e-55	0.903935	0.372	0.158	2.98206e-51	318	AT1G43630	AT1G43630	protein ROH1-like
Periderm.2Y_1	LOC130992974	1.18296e-80	0.856203	0.629	0.313	2.36663e-76	191	VIP1	AT1G43700	transcription factor VIP1-like
Periderm.2Y_1	LOC130993134	2.43202e-53	0.745852	0.737	0.448	4.8655e-49	69L	ERD10	AT1G20450	dehydrin ERD14-like
Periderm.2Y_1	LOC130993139	1.80109e-90	1.00797	0.793	0.454	3.60326e-86	69L	ERD10	AT1G20450	dehydrin ERD14-like
Periderm.2Y_1	LOC130993160	1.09901e-40	0.425421	0.872	0.639	2.19868e-36	101	AT1G28190	AT1G28190	uncharacterized LOC130993160
Periderm.2Y_1	LOC130993204	5.55892e-32	0.324136	0.453	0.25	1.11212e-27				nucleolin 1
Periderm.2Y_1	LOC130993265	8.52252e-62	1.09507	0.378	0.156	1.70501e-57	139	AT3G02910	AT3G02910	putative gamma-glutamylcyclotransferase At3g02910
Periderm.2Y_1	LOC130993278	1.08653e-22	0.377869	0.278	0.147	2.1737e-18	680	4CL3	AT1G65060	4-coumarate--CoA ligase 2
Periderm.2Y_1	LOC130993305	1.13711e-49	0.713174	0.447	0.216	2.2749e-45				40S ribosomal protein S4-1-like
Periderm.2Y_1	LOC130993319	1.45097e-105	1.10502	0.692	0.338	2.90281e-101	164	AT5G24510	AT5G24510	60S acidic ribosomal protein P1-like
Periderm.2Y_1	LOC130993341	1.19945e-80	0.622689	0.993	0.886	2.39962e-76	115	AT2G46690	AT2G46690	auxin-responsive protein SAUR32-like
Periderm.2Y_1	LOC130993342	3.33482e-47	0.508651	0.736	0.44	6.67165e-43				ubiquitin-60S ribosomal protein L40
Periderm.2Y_1	LOC130993419	6.07855e-73	0.655999	0.939	0.741	1.21607e-68				uncharacterized LOC130993419
Periderm.2Y_1	LOC130993429	1.51661e-49	0.831592	0.388	0.178	3.03413e-45	544	BETA-OHASE 2	AT5G52570	beta-carotene hydroxylase 2%2C chloroplastic-like
Periderm.2Y_1	LOC130993472	5.62766e-36	0.469063	0.524	0.295	1.12587e-31				60S ribosomal protein L36-2-like
Periderm.2Y_1	LOC130993504	2.12328e-33	0.415649	0.481	0.269	4.24784e-29	104	I-2	AT5G52200	protein phosphatase inhibitor 2
Periderm.2Y_1	LOC130993506	2.47662e-135	1.30595	0.626	0.248	4.95473e-131				heat stress transcription factor B-2a-like
Periderm.2Y_1	LOC130993559	3.74116e-71	1.5732	0.292	0.093	7.48456e-67	661	EXL3	AT5G51550	protein EXORDIUM-like 3
Periderm.2Y_1	LOC130993560	4.14538e-140	1.8858	0.49	0.154	8.29325e-136	147	AT5G62350	AT5G62350	21 kDa protein-like
Periderm.2Y_1	LOC130993575	8.09893e-111	1.3455	0.542	0.215	1.62027e-106	158	AT1G70640	AT1G70640	uncharacterized LOC130993575
Periderm.2Y_1	LOC130993691	2.95158e-28	0.625937	0.308	0.157	5.90492e-24				40S ribosomal protein S6
Periderm.2Y_1	LOC130993915	2.59108e-197	1.77889	0.64	0.203	5.18371e-193				uncharacterized LOC130993915
Periderm.2Y_1	LOC130993970	9.87623e-43	0.735638	0.297	0.126	1.97584e-38				cytochrome P450 71AU50-like
Periderm.2Y_1	LOC130994139	2.9443e-70	0.712165	0.713	0.407	5.89038e-66	145	ABR1	AT5G64750	ethylene-responsive transcription factor ABR1-like
Periderm.2Y_1	LOC130994573	5.98421e-26	0.340366	0.946	0.805	1.1972e-21				bax inhibitor 1-like
Periderm.2Y_1	LOC130994657	2.26864e-22	0.393744	0.31	0.174	4.53865e-18				(+)-borneol dehydrogenase 2
Periderm.2Y_1	LOC130994671	2.07563e-94	1.29776	0.494	0.194	4.1525e-90	329	PP2-A12	AT1G12710	F-box protein PP2-A12-like
Periderm.2Y_1	LOC130994686	2.01412e-50	1.2252	0.26	0.095	4.02945e-46				40S ribosomal protein S26-3-like
Periderm.2Y_1	LOC130994868	9.32976e-54	0.513981	0.61	0.328	1.86651e-49				BTB/POZ domain-containing protein At5g41330
Periderm.2Y_1	LOC130994897	4.26784e-87	1.3518	0.307	0.086	8.53824e-83				heat shock factor protein HSF30-like
Periderm.2Y_1	LOC130994943	6.84032e-101	1.31284	0.534	0.218	1.36848e-96				vacuolar protein sorting-associated protein 32 homolog 2-like
Periderm.2Y_1	LOC130995012	3.91652e-40	0.967546	0.268	0.112	7.83539e-36	1070	CAT3	AT1G20620	catalase isozyme 2-like
Periderm.2Y_1	LOC130995059	5.29454e-49	0.518409	0.756	0.475	1.05923e-44				protein ALP1-like
Periderm.2Y_1	LOC130995077	6.94899e-29	0.280572	0.378	0.204	1.39022e-24				protein ALP1-like
Periderm.2Y_1	LOC130995332	1.07742e-47	0.553951	0.432	0.208	2.15548e-43				U-box domain-containing protein 4
Periderm.2Y_1	LOC130995338	2.26642e-40	0.45107	0.292	0.125	4.5342e-36				histone H2AX
Periderm.2Y_1	LOC130995397	2.04832e-26	0.334171	0.407	0.229	4.09787e-22	721	AT1G21080	AT1G21080	chaperone protein dnaJ 10
Periderm.2Y_1	LOC130995417	1.81632e-72	0.742881	0.738	0.416	3.63373e-68	53	bZIP1	AT5G49450	bZIP transcription factor 53
Periderm.2Y_1	LOC130995467	3.96857e-191	1.72653	0.712	0.264	7.93952e-187				heat shock 22 kDa protein%2C mitochondrial-like
Periderm.2Y_1	LOC130995508	1.34292e-42	0.41966	0.547	0.3	2.68664e-38	610	AT1G13000	AT1G13000	uncharacterized LOC130995508
Periderm.2Y_1	LOC130995555	1.68211e-63	0.504496	0.825	0.501	3.36523e-59				probable carboxylesterase 16
Periderm.2Y_1	LOC130995658	1.2607e-66	1.0152	0.31	0.105	2.52215e-62	525	AT5G13100	AT5G13100	uncharacterized LOC130995658
Periderm.2Y_1	LOC130995707	8.20441e-145	1.17844	0.857	0.479	1.64137e-140	155	AT1G27100	AT1G27100	uncharacterized LOC130995707
Periderm.2Y_1	LOC130995708	1.63011e-90	2.02563	0.342	0.107	3.2612e-86	280	AT1G10350	AT1G10350	uncharacterized LOC130995708
Periderm.2Y_1	LOC130995763	4.26881e-35	0.378955	0.803	0.549	8.54018e-31	60	AT1G26920	AT1G26920	uncharacterized LOC130995763
Periderm.2Y_1	LOC130995815	7.80493e-51	0.700511	0.605	0.346	1.56146e-46	375	NAP	AT1G69490	NAC domain-containing protein 2-like
Periderm.2Y_1	LOC130995825	4.66611e-70	0.657715	0.702	0.389	9.33501e-66	82L	AT1G14200	AT1G14200	E3 ubiquitin-protein ligase MPSR1-like
Periderm.2Y_1	LOC130996042	1.89482e-108	1.1097	0.639	0.283	3.79077e-104	174L	PCR2	AT1G14870	protein PLANT CADMIUM RESISTANCE 2-like
Periderm.2Y_1	LOC130996061	6.62707e-120	0.555672	0.998	0.955	1.32581e-115				uncharacterized LOC130996061
Periderm.2Y_1	LOC130996127	7.3064e-24	0.327403	0.437	0.259	1.46172e-19				60S ribosomal protein L17-1
Periderm.2Y_1	LOC130996273	4.59018e-36	0.505835	0.859	0.624	9.18312e-32				uncharacterized LOC130996273
Periderm.2Y_1	LOC130996275	7.72051e-82	0.889503	0.631	0.31	1.54457e-77	342	AT4G17900	AT4G17900	protein RGF1 INDUCIBLE TRANSCRIPTION FACTOR 1-like
Periderm.2Y_1	LOC130996577	1.18316e-116	1.14448	0.69	0.318	2.36704e-112				GDSL esterase/lipase At5g03610-like
Periderm.2Y_1	LOC130996652	1.80798e-146	0.92981	0.963	0.682	3.61703e-142	49	AT3G52710	AT3G52710	uncharacterized LOC130996652
Periderm.2Y_1	LOC130996666	3.29704e-78	0.819953	0.624	0.303	6.59606e-74				caffeoylshikimate esterase-like
Periderm.2Y_1	LOC130996681	2.03832e-26	0.47375	0.336	0.181	4.07787e-22	829	SNX1	AT5G06140	sorting nexin 1
Periderm.2Y_1	LOC130996751	4.64812e-32	0.253767	0.96	0.755	9.29904e-28	348	SYP122	AT3G52400	syntaxin-121-like
Periderm.2Y_1	LOC130996777	1.27829e-32	0.633481	0.481	0.287	2.55734e-28				uncharacterized LOC130996777
Periderm.2Y_1	LOC130996818	2.77555e-23	0.325412	0.263	0.135	5.55276e-19	833	AT2G37980	AT2G37980	O-fucosyltransferase 19-like
Periderm.2Y_1	LOC130996834	5.87954e-22	0.269956	0.377	0.219	1.17626e-17	639	AT2G38000	AT2G38000	uncharacterized LOC130996834
Periderm.2Y_1	LOC130996870	1.19007e-45	0.543661	0.451	0.225	2.38086e-41				serine/arginine-rich splicing factor SR30-like
Periderm.2Y_1	LOC130996877	6.75232e-39	0.267056	0.996	0.919	1.35087e-34	250L	AT3G05500	AT3G05500	REF/SRPP-like protein At3g05500
Periderm.2Y_1	LOC130996931	6.1788e-31	0.504566	0.294	0.142	1.23613e-26				aspartyl protease family protein 1-like
Periderm.2Y_1	LOC130997072	6.82781e-40	0.628765	0.436	0.226	1.36597e-35	538	AT5G06370	AT5G06370	protein LEAD-SENSITIVE 1
Periderm.2Y_1	LOC130997082	1.63703e-65	1.51433	0.281	0.092	3.27503e-61	212	NHL12	AT2G35960	NDR1/HIN1-like protein 1
Periderm.2Y_1	LOC130997085	2.57009e-29	0.443876	0.482	0.285	5.14173e-25	104L	YLS9	AT2G35980	NDR1/HIN1-like protein 3
Periderm.2Y_1	LOC130997152	8.10957e-72	0.71394	0.904	0.605	1.6224e-67				uncharacterized LOC130997152
Periderm.2Y_1	LOC130997209	8.13541e-32	0.488511	0.389	0.204	1.62757e-27				uncharacterized LOC130997209
Periderm.2Y_1	LOC130997223	1.47232e-51	0.593332	0.784	0.516	2.94553e-47				uncharacterized LOC130997223
Periderm.2Y_1	LOC130997323	2.91945e-108	1.28346	0.586	0.244	5.84065e-104	150	AT2G46600	AT2G46600	calcium-binding protein KIC
Periderm.2Y_1	LOC130997337	1.88622e-26	0.445622	0.328	0.175	3.77357e-22	117	AT1G01240	AT1G01240	uncharacterized LOC130997337
Periderm.2Y_1	LOC130997338	1.83376e-24	0.378577	0.36	0.2	3.66863e-20				uncharacterized protein At4g00950-like
Periderm.2Y_1	LOC130997376	9.54262e-32	0.32292	0.91	0.712	1.9091e-27				probable WRKY transcription factor 53
Periderm.2Y_1	LOC130997405	7.33445e-75	0.446844	0.998	0.91	1.46733e-70				uncharacterized LOC130997405
Periderm.2Y_1	LOC130997437	1.1975e-97	1.70831	0.34	0.098	2.39571e-93	213	PPCK2	AT3G04530	phosphoenolpyruvate carboxylase kinase 2-like
Periderm.2Y_1	LOC130997443	3.14771e-128	1.11629	0.814	0.432	6.29731e-124				zinc finger protein ZAT12-like
Periderm.2Y_1	LOC130997465	4.76299e-52	0.809345	0.37	0.159	9.52884e-48	392	AT3G05600	AT3G05600	uncharacterized LOC130997465
Periderm.2Y_1	LOC130997477	5.12512e-68	0.951068	0.425	0.177	1.02533e-63	601	AT3G05640	AT3G05640	probable protein phosphatase 2C 34
Periderm.2Y_1	LOC130997483	4.24928e-67	0.798498	0.596	0.307	8.50112e-63				uncharacterized LOC130997483
Periderm.2Y_1	LOC130997526	9.85507e-96	1.18137	0.453	0.163	1.9716e-91				uncharacterized LOC130997526
Periderm.2Y_1	LOC130997545	7.52968e-95	0.697491	0.982	0.763	1.50639e-90				protein SRC1
Periderm.2Y_1	LOC130997554	3.16822e-29	0.777915	0.272	0.133	6.33834e-25	670	APK1A	AT1G07570	receptor-like cytoplasmic kinase 176
Periderm.2Y_1	LOC130997586	9.27601e-29	0.326885	0.615	0.379	1.85576e-24	296	AT1G07660	AT1G07660	histone H4
Periderm.2Y_1	LOC130997592	8.95252e-84	0.721471	0.766	0.415	1.79104e-79	351	ADF3	AT5G59880	actin-depolymerizing factor 1
Periderm.2Y_1	LOC130997654	2.04045e-27	0.283117	0.838	0.591	4.08213e-23	364	RS2Z33	AT2G37340	serine/arginine-rich splicing factor RS2Z32-like
Periderm.2Y_1	LOC130997663	9.34781e-44	0.811686	0.297	0.124	1.87012e-39				GEM-like protein 5
Periderm.2Y_1	LOC130997775	5.93718e-33	0.424358	0.507	0.293	1.18779e-28	229L	AT2G36970	AT2G36970	UDP-glycosyltransferase 86A1-like
Periderm.2Y_1	LOC130997857	3.3002e-76	0.730672	0.868	0.544	6.60237e-72	242L	UGT73C1	AT2G36750	UDP-glycosyltransferase 73C4-like
Periderm.2Y_1	LOC130997858	5.16969e-40	0.584547	0.482	0.264	1.03425e-35	221	AT2G36780	AT2G36780	UDP-glycosyltransferase 73C4-like
Periderm.2Y_1	LOC130997888	4.09891e-64	1.28966	0.301	0.104	8.20027e-60	1040	OMR1	AT3G10050	threonine dehydratase 1 biosynthetic%2C chloroplastic-like
Periderm.2Y_1	LOC130997959	3.3331e-38	0.584398	0.519	0.3	6.66821e-34	236	AT2G36410	AT2G36410	uncharacterized LOC130997959
Periderm.2Y_1	LOC130998001	1.11168e-98	0.766452	0.884	0.549	2.22403e-94				uncharacterized LOC130998001
Periderm.2Y_1	LOC130998131	2.61924e-22	0.331959	0.318	0.175	5.24006e-18	277	SBP1	AT1G45976	probable BOI-related E3 ubiquitin-protein ligase 2
Periderm.2Y_1	LOC130998254	3.17854e-42	0.468505	0.527	0.285	6.35899e-38	663	RD21A	AT1G47128	low-temperature-induced cysteine proteinase-like
Periderm.2Y_1	LOC130998295	2.38918e-40	0.447383	0.822	0.55	4.7798e-36	187	WRKY15	AT2G23320	probable WRKY transcription factor 7
Periderm.2Y_1	LOC130998619	3.6397e-85	1.47295	0.588	0.293	7.28159e-81	98	STZ	AT1G27730	zinc finger protein ZAT10-like
Periderm.2Y_1	LOC130998862	4.3241e-114	1.0343	0.708	0.339	8.65079e-110				E3 ubiquitin-protein ligase ATL31-like
Periderm.2Y_1	LOC130998899	3.76928e-34	0.888867	0.26	0.116	7.54083e-30				40S ribosomal protein S12-like
Periderm.2Y_1	LOC130998915	5.706e-99	2.31196	0.264	0.058	1.14154e-94				jasmonoyl--L-amino acid synthetase JAR6
Periderm.2Y_1	LOC130998952	1.31784e-189	2.4662	0.369	0.058	2.63647e-185	737	SLD2	AT2G46210	delta(8)-fatty-acid desaturase-like
Periderm.2Y_1	LOC130999041	2.00699e-46	0.854297	0.252	0.094	4.01518e-42				uncharacterized LOC130999041
Periderm.2Y_1	LOC130999042	1.53288e-21	0.297855	0.265	0.139	3.06668e-17	726	MPK4	AT4G01370	mitogen-activated protein kinase homolog MMK2-like
Periderm.2Y_1	LOC130999171	7.98046e-30	0.431107	0.395	0.215	1.59657e-25	202	AT2G45820	AT2G45820	remorin-like
Periderm.2Y_1	LOC130999418	3.85212e-20	0.295443	0.269	0.146	7.70656e-16	376	AT1G03070	AT1G03070	protein LIFEGUARD 2-like
Periderm.2Y_1	LOC130999473	2.71897e-47	0.481575	0.345	0.149	5.43957e-43				calmodulin-like
Periderm.2Y_1	LOC130999476	2.01406e-28	0.373829	0.377	0.203	4.02932e-24				60S ribosomal protein L32-1-like
Periderm.2Y_1	LOC130999591	1.26809e-69	1.4085	0.369	0.142	2.53695e-65				ethylene-responsive transcription factor 4-like
Periderm.2Y_1	LOC130999892	4.38176e-23	0.257604	0.384	0.222	8.76615e-19	645	AT3G59480	AT3G59480	fructokinase-2-like
Periderm.2Y_1	LOC130999898	4.17297e-20	0.415421	0.299	0.169	8.34845e-16	311	AT2G20450	AT2G20450	60S ribosomal protein L14-2-like
Periderm.2Y_1	LOC130999907	1.99713e-79	1.00258	0.511	0.221	3.99545e-75				kirola-like
Periderm.2Y_1	LOC130999909	1.45715e-164	2.63198	0.354	0.064	2.91516e-160				kirola-like
Periderm.2Y_1	LOC130999911	2.23838e-215	2.99319	0.388	0.056	4.47811e-211				kirola-like
Periderm.2Y_1	LOC130999925	1.84646e-28	0.259212	0.529	0.31	3.69403e-24				60S ribosomal protein L35a-3
Periderm.2Y_1	LOC130999958	9.47596e-24	0.373012	0.353	0.199	1.89576e-19				60S ribosomal protein L35
Periderm.2Y_1	LOC131000004	1.30334e-43	0.633879	0.263	0.103	2.60746e-39				L-ascorbate peroxidase 1%2C cytosolic-like
Periderm.2Y_1	LOC131000031	2.47658e-65	1.10999	0.367	0.143	4.95464e-61				bifunctional TH2 protein%2C mitochondrial-like
Periderm.2Y_1	LOC131000034	2.58768e-35	0.666597	0.329	0.159	5.17692e-31				uncharacterized LOC131000034
Periderm.2Y_1	LOC131000060	1.41241e-49	0.485875	0.444	0.211	2.82567e-45	71L	AT2G28400	AT2G28400	protein S40-4
Periderm.2Y_1	LOC131000062	3.93812e-23	0.350646	0.254	0.129	7.8786e-19	410	DRB2	AT2G28380	double-stranded RNA-binding protein 6
Periderm.2Y_1	LOC131000075	2.49035e-54	0.797178	0.284	0.103	4.98219e-50	533	AT3G45090	AT3G45090	P-loop NTPase domain-containing protein LPA1 homolog 2-like
Periderm.2Y_1	LOC131000092	1.7743e-42	0.462932	0.486	0.252	3.54967e-38	351	VPS24.2	AT3G45000	vacuolar protein sorting-associated protein 24 homolog 1
Periderm.2Y_1	LOC131000102	6.5244e-104	1.48543	0.442	0.151	1.30527e-99				uncharacterized LOC131000102
Periderm.2Y_1	LOC131000197	3.63428e-25	0.510154	0.3	0.159	7.27074e-21	392	WIP3	AT1G08290	zinc finger protein WIP3-like
Periderm.2Y_1	LOC131000222	1.87648e-227	1.40911	0.949	0.569	3.75409e-223	94	AT2G27310	AT2G27310	F-box protein At2g27310-like
Periderm.2Y_1	LOC131000261	8.75549e-44	0.613129	0.455	0.233	1.75162e-39	519	AT1G08410	AT1G08410	GTPase LSG1-1-like
Periderm.2Y_1	LOC131000336	3.74386e-27	0.531658	0.343	0.186	7.48998e-23				elongation factor 1-beta 2
Periderm.2Y_1	LOC131000358	1.56418e-39	0.383741	0.435	0.227	3.12931e-35				bZIP transcription factor 53-like
Periderm.2Y_1	LOC131000389	5.61388e-71	0.574285	0.94	0.656	1.12311e-66	255	WRKY23	AT2G47260	WRKY transcription factor 23
Periderm.2Y_1	LOC131000413	1.97178e-109	0.656479	0.996	0.894	3.94474e-105				protein SENESCENCE-ASSOCIATED GENE 21%2C mitochondrial-like
Periderm.2Y_1	LOC131000465	2.77825e-60	1.43764	0.319	0.12	5.55817e-56	169L	GSTF7	AT1G02920	glutathione S-transferase-like
Periderm.2Y_1	LOC131000466	4.79072e-36	0.70793	0.464	0.262	9.58432e-32	196L	GSTF7	AT1G02920	glutathione S-transferase APIC-like
Periderm.2Y_1	LOC131000532	5.95074e-52	0.893135	0.316	0.125	1.19051e-47	372	AT3G12050	AT3G12050	uncharacterized LOC131000532
Periderm.2Y_1	LOC131000588	2.79889e-52	0.62994	0.715	0.432	5.59946e-48				gibberellin receptor GID1B-like
Periderm.2Y_1	LOC131000646	1.05196e-24	0.374756	0.414	0.242	2.10456e-20	389	AT5G60670	AT5G60670	60S ribosomal protein L12
Periderm.2Y_1	LOC131000669	3.04318e-36	0.578567	0.509	0.297	6.08818e-32				putative germin-like protein 2-1
Periderm.2Y_1	LOC131000680	3.03755e-28	0.318112	0.35	0.185	6.07692e-24	1620	AT1G07930	AT1G07930	elongation factor 1-alpha
Periderm.2Y_1	LOC131000684	1.12605e-53	0.719014	0.492	0.245	2.25277e-49	1620L	AT1G07920	AT1G07920	elongation factor 1-alpha
Periderm.2Y_1	LOC131000706	9.9024e-144	2.67233	0.294	0.048	1.98107e-139	515L	ATMPK13	AT1G07880	mitogen-activated protein kinase 3
Periderm.2Y_1	LOC131000739	6.63098e-17	0.372906	0.355	0.229	1.32659e-12	188L	EXO70H6	AT1G07725	exocyst complex component EXO70H1-like
Periderm.2Y_1	LOC131000794	1.62331e-128	1.08356	0.792	0.399	3.24759e-124	108L	RDUF2	AT5G59550	E3 ubiquitin-protein ligase RDUF2-like
Periderm.2Y_1	LOC131000861	4.96631e-186	2.04313	0.653	0.235	9.93561e-182	133	AT1G49560	AT1G49560	transcription factor HHO6-like
Periderm.2Y_1	LOC131000904	4.16763e-217	1.77607	0.81	0.352	8.33777e-213	49L	AT1G49900	AT1G49900	zinc finger protein 1-like
Periderm.2Y_1	LOC131001056	7.17269e-43	0.598532	0.406	0.197	1.43497e-38	549	RAC3	AT4G35020	rac-like GTP-binding protein 5
Periderm.2Y_1	LOC131001084	1.09215e-22	0.419413	0.276	0.145	2.18496e-18	405	AHL20	AT4G14465	AT-hook motif nuclear-localized protein 20-like
Periderm.2Y_1	LOC131001087	3.58097e-89	1.12807	0.467	0.182	7.16409e-85	53	AT3G23170	AT3G23170	uncharacterized protein At4g14450%2C chloroplastic-like
Periderm.2Y_1	LOC131001088	6.38007e-29	0.326972	0.791	0.53	1.2764e-24	215	IBR10	AT4G14430	enoyl-CoA delta isomerase 2%2C peroxisomal-like
Periderm.2Y_1	LOC131001210	2.15131e-25	0.437065	0.416	0.242	4.30391e-21	232	AT3G23325	AT3G23325	uncharacterized protein At4g14342
Periderm.2Y_1	LOC131001240	1.05932e-38	0.764173	0.272	0.117	2.11927e-34	103	AT2G33360	AT2G33360	uncharacterized LOC131001240
Periderm.2Y_1	LOC131001246	8.31225e-24	0.399502	0.3	0.16	1.66295e-19				nuclear transport factor 2-like
Periderm.2Y_1	LOC131001261	7.13759e-21	0.363302	0.279	0.152	1.42795e-16	147	GATA1	AT3G24050	GATA transcription factor 1-like
Periderm.2Y_1	LOC131001287	2.34314e-145	1.62751	0.624	0.243	4.68768e-141				uncharacterized LOC131001287
Periderm.2Y_1	LOC131001359	2.11465e-61	1.5707	0.341	0.133	4.23057e-57				auxin-induced protein PCNT115-like
Periderm.2Y_1	LOC131001368	7.64254e-16	0.324488	0.282	0.168	1.52897e-11				60S ribosomal protein L27-3
Periderm.2Y_1	LOC131001399	2.00798e-46	0.77819	0.459	0.234	4.01717e-42	183	AT2G42310	AT2G42310	uncharacterized LOC131001399
Periderm.2Y_1	LOC131001408	1.34433e-181	3.38648	0.294	0.034	2.68946e-177	446	TPPC	AT1G22210	probable trehalose-phosphate phosphatase J
Periderm.2Y_1	LOC131001473	7.79106e-26	0.282481	0.306	0.16	1.55868e-21	163	AT4G40080	AT4G40080	putative clathrin assembly protein At4g40080
Periderm.2Y_1	LOC131001478	9.77193e-45	0.420177	0.763	0.48	1.95497e-40				classical arabinogalactan protein 4-like
Periderm.2Y_1	LOC131001598	2.78962e-29	0.324138	0.553	0.33	5.58091e-25	474	CST	AT4G35600	probable serine/threonine-protein kinase PIX13
Periderm.2Y_1	LOC131001622	1.18931e-105	1.5296	0.436	0.147	2.37933e-101				H/ACA ribonucleoprotein complex subunit 4
Periderm.2Y_1	LOC131001661	2.94186e-39	0.529027	0.701	0.441	5.88549e-35	269	LBD40	AT1G67100	LOB domain-containing protein 40-like
Periderm.2Y_1	LOC131001682	7.55599e-66	0.75413	0.806	0.516	1.51165e-61	163	HIS1-3	AT2G18050	histone H1
Periderm.2Y_1	LOC131001684	1.95215e-41	0.553411	0.482	0.254	3.90547e-37	460	AT3G02560	AT3G02560	40S ribosomal protein S7
Periderm.2Y_1	LOC131001749	1.47737e-114	1.53626	0.453	0.15	2.95562e-110	101	CML23	AT1G66400	probable calcium-binding protein CML18
Periderm.2Y_1	LOC131001761	7.24373e-30	0.670963	0.268	0.129	1.44918e-25	161	AT1G66360	AT1G66360	protein C2-DOMAIN ABA-RELATED 5-like
Periderm.2Y_1	LOC131001777	2.4557e-43	0.662048	0.312	0.132	4.91287e-39	436	IAA8	AT2G22670	auxin-responsive protein IAA9
Periderm.2Y_1	LOC131001783	8.71268e-55	0.868841	0.26	0.09	1.74306e-50	1370	PCK1	AT4G37870	phosphoenolpyruvate carboxykinase (ATP) 1
Periderm.2Y_1	LOC131001812	4.28949e-101	0.916682	0.882	0.556	8.58155e-97	281	HAT9	AT2G22800	homeobox-leucine zipper protein HAT22-like
Periderm.2Y_1	LOC131002017	1.86735e-94	1.16384	0.634	0.305	3.73582e-90	183L	PYL6	AT2G40330	abscisic acid receptor PYL4-like
Periderm.2Y_1	LOC131002020	1.15095e-103	2.09899	0.307	0.077	2.3026e-99	171	DREB2C	AT2G40340	dehydration-responsive element-binding protein 2A-like
Periderm.2Y_1	LOC131002033	6.53491e-19	0.477214	0.295	0.172	1.30737e-14	498	TFIIB	AT2G41630	transcription initiation factor IIB-2-like
Periderm.2Y_1	LOC131002084	5.68355e-31	0.477848	0.444	0.254	1.13705e-26	476	AT3G10300	AT3G10300	calcium-binding protein CBP-like
Periderm.2Y_1	LOC131002200	2.66777e-27	0.416305	0.451	0.267	5.33713e-23	217	HSFB3	AT2G41690	heat stress transcription factor B-3
Periderm.2Y_1	LOC131002339	7.78312e-54	0.655072	0.609	0.332	1.55709e-49	96	ERD15	AT2G41430	protein EARLY RESPONSIVE TO DEHYDRATION 15-like
Periderm.2Y_1	LOC131002469	1.00561e-36	0.472778	0.455	0.245	2.01182e-32				uncharacterized LOC131002469
Periderm.2Y_1	LOC131002568	1.91589e-40	0.591013	0.326	0.146	3.83293e-36				40S ribosomal protein S19-3-like
Periderm.2Y_1	LOC131002643	1.25114e-26	0.425993	0.398	0.225	2.50303e-22				BAG family molecular chaperone regulator 3-like
Periderm.2Y_1	LOC131002710	9.02234e-50	1.03382	0.25	0.089	1.80501e-45				nitrate reductase [NADH]-like
Periderm.2Y_1	LOC131002826	4.04543e-36	0.524402	0.354	0.172	8.09329e-32				uncharacterized LOC131002826
Periderm.2Y_1	LOC131003045	2.25952e-65	1.07341	0.266	0.081	4.52039e-61	111	AT3G56770	AT3G56770	transcription factor bHLH106-like
Periderm.2Y_1	LOC131003068	1.27594e-110	1.50373	0.516	0.194	2.55264e-106				uncharacterized LOC131003068
Periderm.2Y_1	LOC131003290	1.16035e-106	1.78587	0.345	0.093	2.32139e-102				protein NRT1/ PTR FAMILY 3.1-like
Periderm.2Y_1	LOC131003346	2.80181e-81	0.880378	0.58	0.262	5.60531e-77				omega-3 fatty acid desaturase%2C chloroplastic-like
Periderm.2Y_1	LOC131003377	9.74763e-49	1.13288	0.26	0.096	1.95011e-44	77	AT1G76980	AT1G76980	uncharacterized LOC131003377
Periderm.2Y_1	LOC131003389	7.55447e-67	1.27742	0.295	0.098	1.51135e-62				scarecrow-like protein 1
Periderm.2Y_1	LOC131003736	6.45889e-41	0.50992	0.429	0.221	1.29217e-36				lysine-specific demethylase JMJ21
Periderm.2Y_1	LOC131003905	2.42944e-53	0.440361	0.658	0.369	4.86033e-49	729	DGK4	AT5G57690	diacylglycerol kinase 3-like
Periderm.2Y_1	LOC131003941	6.46951e-204	1.51131	0.897	0.466	1.29429e-199				calmodulin-binding protein 25
Periderm.2Y_1	LOC131003950	4.29078e-60	0.66228	0.612	0.328	8.58414e-56				uncharacterized LOC131003950
Periderm.2Y_1	LOC131004064	2.96376e-43	0.622604	0.442	0.226	5.9293e-39	757	AT4G19110	AT4G19110	cyclin-dependent kinase F-4-like
Periderm.2Y_1	LOC131004164	1.20903e-66	0.977287	0.577	0.298	2.41879e-62	74	RAB18	AT5G66400	dehydrin DHN1
Periderm.2Y_1	LOC131004341	6.2008e-91	0.924095	0.699	0.357	1.24053e-86				reticulon-like protein B2
Periderm.2Y_1	LOC131004443	1.05642e-70	1.18278	0.334	0.116	2.11347e-66				leucine-rich repeat receptor-like serine/threonine/tyrosine-protein kinase SOBIR1
Periderm.2Y_1	LOC131004716	1.2316e-74	0.932348	0.508	0.224	2.46394e-70	128	AT1G49560	AT1G49560	transcription factor HHO6
Periderm.2Y_1	LOC131004729	2.40627e-18	0.379919	0.254	0.141	4.81399e-14	53L	AT1G49640	AT1G49640	probable carboxylesterase 2
Periderm.2Y_1	LOC131004764	4.58923e-100	1.0937	0.62	0.282	9.18121e-96	115	AT4G33985	AT4G33985	uncharacterized LOC131004764
Periderm.2Y_1	LOC131004773	3.4802e-49	0.373362	0.66	0.367	6.96248e-45				uncharacterized LOC131004773
Periderm.2Y_1	LOC131004787	4.03444e-172	1.96188	0.559	0.172	8.07129e-168				ethylene-responsive transcription factor ERF109-like
Periderm.2Y_1	LOC131004798	2.80131e-52	0.947114	0.515	0.28	5.60431e-48	353	AT1G49450	AT1G49450	protein JINGUBANG-like
Periderm.2Y_1	LOC131004844	1.10524e-19	0.425612	0.272	0.15	2.21113e-15				60S acidic ribosomal protein P1-like
Periderm.2Y_1	LOC131004851	1.64659e-53	0.696197	0.397	0.174	3.29416e-49				uncharacterized LOC131004851
Periderm.2Y_1	LOC131004885	5.03792e-47	0.584887	0.436	0.215	1.00789e-42				mitochondrial carrier protein CoAc2-like
Periderm.2Y_1	LOC131004912	5.37878e-70	0.973116	0.343	0.121	1.07608e-65	117	AT5G56880	AT5G56880	uncharacterized LOC131004912
Periderm.2Y_1	LOC131004994	8.94467e-101	1.67001	0.349	0.1	1.78947e-96	145	COL5	AT5G57660	zinc finger protein CONSTANS-LIKE 5-like
Periderm.2Y_1	LOC131005062	9.0764e-39	0.532658	0.604	0.359	1.81583e-34	289L	AT1G15920	AT1G15920	probable CCR4-associated factor 1 homolog 7
Periderm.2Y_1	LOC131005084	1.94518e-56	1.05061	0.31	0.118	3.89153e-52	74	AT1G15800	AT1G15800	uncharacterized LOC131005084
Periderm.2Y_1	LOC131005171	1.27967e-41	0.51218	0.537	0.298	2.5601e-37				gamma-glutamyl peptidase 5-like
Periderm.2Y_1	LOC131005185	1.93886e-19	0.261824	0.287	0.161	3.87888e-15	1540	MTHSC70-2	AT5G09590	heat shock 70 kDa protein%2C mitochondrial
Periderm.2Y_1	LOC131005186	4.30397e-35	0.384653	0.368	0.185	8.61053e-31				transcription factor GTE7-like
Periderm.2Y_1	LOC131005187	7.20223e-44	0.484571	0.491	0.26	1.44088e-39				transcription factor GTE7-like
Periderm.2Y_1	LOC131005189	2.52058e-70	1.27191	0.267	0.078	5.04268e-66				uncharacterized LOC131005189
Periderm.2Y_1	LOC131005196	1.02576e-35	0.362233	0.303	0.138	2.05213e-31				glutamyl-tRNA reductase 1%2C chloroplastic-like
Periderm.2Y_1	LOC131005204	3.07309e-44	0.496308	0.609	0.36	6.14803e-40				probable protein S-acyltransferase 23
Periderm.2Y_1	LOC131005274	3.03376e-118	1.18995	0.854	0.517	6.06934e-114	74	ZF2	AT3G19580	zinc finger protein ZAT6
Periderm.2Y_1	LOC131005288	8.00595e-32	0.482724	0.34	0.172	1.60167e-27	626	AT4G33920	AT4G33920	probable protein phosphatase 2C 63
Periderm.2Y_1	LOC131005404	3.70635e-53	0.917954	0.351	0.147	7.41493e-49	323	AT2G21510	AT2G21510	chaperone protein dnaJ 10-like
Periderm.2Y_1	LOC131005447	1.47157e-67	0.829468	0.546	0.262	2.94402e-63	278	AT2G16360	AT2G16360	40S ribosomal protein S25
Periderm.2Y_1	LOC131005451	1.29284e-34	0.440575	0.827	0.575	2.58646e-30	49	AT2G16385	AT2G16385	protein CASPARIAN STRIP INTEGRITY FACTOR 1-like
Periderm.2Y_1	LOC131005453	9.55136e-36	0.706086	0.315	0.148	1.91084e-31				mitochondrial import receptor subunit TOM6 homolog
Periderm.2Y_1	LOC131005477	4.5527e-21	0.28389	0.434	0.262	9.10813e-17	389	AT2G21385	AT2G21385	uncharacterized LOC131005477
Periderm.2Y_1	LOC131005493	1.36501e-48	0.421619	0.807	0.517	2.73085e-44	120	GATA3	AT4G34680	GATA transcription factor 5-like
Periderm.2Y_1	LOC131005499	8.09209e-34	0.399074	0.658	0.405	1.6189e-29				60S ribosomal protein L7a-2-like
Periderm.2Y_1	LOC131005593	7.00768e-112	0.918532	0.935	0.637	1.40196e-107	356	ROC3	AT2G16600	peptidyl-prolyl cis-trans isomerase 1-like
Periderm.2Y_1	LOC131005683	6.73108e-65	1.07344	0.395	0.163	1.34662e-60				probable aquaporin PIP1-4
Periderm.2Y_1	LOC131005688	1.22937e-67	0.483463	0.99	0.822	2.45949e-63	305	HSPRO2	AT2G40000	nematode resistance protein-like HSPRO2
Periderm.2Y_1	LOC131005695	8.75241e-48	0.380855	0.497	0.25	1.75101e-43	859	FAD7	AT3G11170	omega-3 fatty acid desaturase%2C chloroplastic-like
Periderm.2Y_1	LOC131005710	1.26083e-111	0.949296	0.795	0.418	2.52242e-107	179	AT2G40095	AT2G40095	uncharacterized LOC131005710
Periderm.2Y_1	LOC131005726	4.60311e-72	0.90484	0.342	0.118	9.20899e-68	228	PP2C5	AT2G40180	probable protein phosphatase 2C 25
Periderm.2Y_1	LOC131005749	2.74586e-77	0.843995	0.515	0.227	5.49337e-73	335	AT5G04250	AT5G04250	OVARIAN TUMOR DOMAIN-containing deubiquitinating enzyme 9
Periderm.2Y_1	LOC131005750	6.92443e-39	0.584278	0.251	0.101	1.3853e-34	232	WCRKC2	AT5G04260	thioredoxin-like 3-2%2C chloroplastic
Periderm.2Y_1	LOC131005759	8.08285e-39	0.941176	0.259	0.108	1.61705e-34				U-box domain-containing protein 14
Periderm.2Y_1	LOC131005765	4.67921e-158	1.60729	0.791	0.38	9.36123e-154				protein LURP-one-related 8
Periderm.2Y_1	LOC131005834	2.53146e-37	0.646419	0.421	0.224	5.06444e-33				probable aquaporin PIP1-4
Periderm.2Y_1	LOC131005880	4.0534e-25	0.343022	0.984	0.848	8.10923e-21	1680	HSP70	AT3G12580	heat shock cognate 70 kDa protein 2-like
Periderm.2Y_1	LOC131005902	6.08114e-127	1.01853	0.817	0.426	1.21659e-122	855	PROT2	AT3G55740	proline transporter 2-like
Periderm.2Y_1	LOC131005923	1.4159e-88	0.893787	0.666	0.324	2.83266e-84	887	PROT1	AT2G39890	proline transporter 2-like
Periderm.2Y_1	LOC131005924	5.26769e-250	2.29361	0.567	0.125	1.05385e-245				protein phosphatase 2C 37-like
Periderm.2Y_1	LOC131005963	2.03201e-73	1.10676	0.442	0.187	4.06525e-69	270	AT2G39650	AT2G39650	uncharacterized LOC131005963
Periderm.2Y_1	LOC131005965	4.09012e-47	0.834837	0.271	0.103	8.18268e-43				uncharacterized LOC131005965
Periderm.2Y_1	LOC131006002	1.05847e-30	0.461088	0.327	0.165	2.11758e-26	410	UBC13	AT3G46460	ubiquitin-conjugating enzyme E2 7
Periderm.2Y_1	LOC131006008	2.43421e-100	1.04129	0.645	0.305	4.86988e-96				zinc finger protein ZAT12-like
Periderm.2Y_1	LOC131006009	1.01573e-149	2.89792	0.325	0.059	2.03207e-145				17.8 kDa class I heat shock protein-like
Periderm.2Y_1	LOC131006015	1.5025e-145	2.48105	0.356	0.076	3.0059e-141				17.3 kDa class I heat shock protein-like
Periderm.2Y_1	LOC131006018	1.12308e-134	2.12756	0.477	0.149	2.24684e-130				17.3 kDa class I heat shock protein-like
Periderm.2Y_1	LOC131006019	1.82118e-149	1.69389	0.692	0.295	3.64346e-145				17.3 kDa class I heat shock protein-like
Periderm.2Y_1	LOC131006036	3.7977e-26	0.463955	0.271	0.134	7.59768e-22	122	AT2G39500	AT2G39500	uncharacterized LOC131006036
Periderm.2Y_1	LOC131006113	7.59562e-30	0.283381	0.549	0.329	1.51958e-25				dnaJ protein homolog
Periderm.2Y_1	LOC131006151	1.35357e-72	0.814756	0.74	0.428	2.70796e-68	161	AT5G04760	AT5G04760	transcription factor SRM1-like
Periderm.2Y_1	LOC131006276	1.82769e-60	0.995598	0.387	0.162	3.65647e-56				uncharacterized LOC131006276
Periderm.2Y_1	LOC131006283	1.60127e-29	0.296765	0.729	0.481	3.2035e-25				probable histone H2B.1
Periderm.2Y_1	LOC131006510	4.38232e-24	0.500894	0.26	0.132	8.76726e-20				40S ribosomal protein S14-3
Periderm.2Y_1	LOC131006541	4.41447e-69	1.30862	0.403	0.166	8.83159e-65				histone H4
Periderm.2Y_1	LOC131006655	9.03511e-37	0.33345	0.959	0.75	1.80756e-32	169L	WRKY25	AT2G30250	probable WRKY transcription factor 26
Periderm.2Y_1	LOC131006749	6.15296e-36	0.888984	0.301	0.141	1.23096e-31				uncharacterized LOC131006749
Periderm.2Y_1	LOC131007106	2.69974e-128	0.82825	0.972	0.741	5.4011e-124				F-box protein At1g30200-like
Periderm.2Y_1	LOC131007166	2.42197e-43	0.476125	0.765	0.484	4.8454e-39	1130	SAM-2	AT4G01850	S-adenosylmethionine synthase 2
Periderm.2Y_1	LOC131007251	7.56832e-42	0.474472	0.579	0.324	1.51412e-37				shaggy-related protein kinase alpha
Periderm.2Y_1	LOC131007279	2.74419e-62	0.776728	0.541	0.268	5.49003e-58	379	AT2G47570	AT2G47570	60S ribosomal protein L18-2
Periderm.2Y_1	LOC131007300	3.12233e-54	0.495857	0.933	0.735	6.24653e-50	160	ERF71	AT2G47520	ethylene-responsive transcription factor ERF071-like
Periderm.2Y_1	LOC131007320	6.16814e-80	0.946629	0.584	0.275	1.234e-75				protein DEHYDRATION-INDUCED 19 homolog 7-like
Periderm.2Y_1	LOC131007629	5.38428e-39	0.493533	0.594	0.347	1.07718e-34	164	AT4G27280	AT4G27280	calcium-binding protein KRP1-like
Periderm.2Y_1	LOC131007681	6.86432e-29	0.472483	0.371	0.202	1.37328e-24				diacylglycerol kinase 1-like
Periderm.2Y_1	LOC131007754	1.26409e-26	0.393037	0.264	0.129	2.52894e-22	1730L	TPR1	AT1G80490	protein TOPLESS
Periderm.2Y_1	LOC131007765	5.32574e-15	0.280379	0.322	0.201	1.06547e-10				uncharacterized LOC131007765
Periderm.2Y_1	LOC131007813	4.0874e-54	0.529235	0.931	0.698	8.17726e-50				desiccation protectant protein Lea14 homolog
Periderm.2Y_1	LOC131007916	1.11105e-148	1.05607	0.956	0.65	2.22277e-144				uncharacterized LOC131007916
Periderm.2Y_1	LOC131008122	2.78684e-127	1.45903	0.609	0.246	5.57534e-123	215	MAPKKK15	AT5G55090	mitogen-activated protein kinase kinase kinase 18
Periderm.2Y_1	LOC131008378	1.27861e-45	0.338039	0.826	0.527	2.55799e-41	55	AT1G53610	AT1G53610	uncharacterized LOC131008378
Periderm.2Y_1	LOC131008509	1.20445e-57	1.10433	0.37	0.155	2.40962e-53	149L	AT1G15930	AT1G15930	40S ribosomal protein S12-like
Periderm.2Y_1	LOC131008528	1.96152e-25	0.375975	0.368	0.208	3.92421e-21				chaperone protein dnaJ 8%2C chloroplastic-like
Periderm.2Y_1	LOC131008559	3.89569e-35	0.592697	0.34	0.167	7.79371e-31	346	IPK2a	AT5G07370	inositol polyphosphate multikinase beta-like
Periderm.2Y_1	LOC131008585	2.0305e-65	0.752401	0.74	0.44	4.06222e-61				cytochrome P450 714C2-like
Periderm.2Y_1	LOC131008610	2.22996e-30	0.465916	0.347	0.181	4.46126e-26	90	AT1G18210	AT1G18210	calcium-binding allergen Ole e 8-like
Periderm.2Y_1	LOC131008614	1.10302e-31	0.317213	0.369	0.192	2.2067e-27	117	AT1G18210	AT1G18210	probable calcium-binding protein CML27
Periderm.2Y_1	LOC131008626	6.82931e-48	0.44989	0.588	0.32	1.36627e-43				bet1-like protein At4g14600
Periderm.2Y_1	LOC131008633	4.67011e-33	0.81843	0.338	0.173	9.34303e-29	410	ATAF2	AT5G08790	protein ATAF2-like
Periderm.2Y_1	LOC131008691	3.11298e-49	0.549815	0.676	0.394	6.22783e-45	678	RGLG1	AT3G01650	E3 ubiquitin-protein ligase RGLG2-like
Periderm.2Y_1	LOC131008738	1.45167e-90	1.54461	0.38	0.127	2.90422e-86	68	AT3G27880	AT3G27880	uncharacterized LOC131008738
Periderm.2Y_1	LOC131008749	6.46798e-51	0.811973	0.365	0.159	1.29398e-46	387	AT3G01520	AT3G01520	universal stress protein A-like protein
Periderm.2Y_1	LOC131008793	2.12558e-69	0.973374	0.442	0.187	4.25243e-65	94	SP1L3	AT3G02180	protein SPIRAL1-like 1
Periderm.2Y_1	LOC131008876	3.33875e-125	1.59034	0.456	0.139	6.67951e-121	1090	CDPK1	AT1G18890	calcium-dependent protein kinase 10-like
Periderm.2Y_1	LOC131008892	2.27151e-36	0.383047	0.617	0.361	4.54439e-32				ubiquitin-conjugating enzyme E2 2
Periderm.2Y_1	LOC131008955	1.98253e-27	0.31205	0.341	0.179	3.96625e-23	361	AT5G27730	AT5G27730	uncharacterized LOC131008955
Periderm.2Y_1	LOC131008968	1.23282e-93	0.815897	0.914	0.599	2.46639e-89				12-oxophytodienoate reductase 1-like
Periderm.2Y_1	LOC131008975	7.15378e-118	1.30676	0.659	0.287	1.43118e-113				12-oxophytodienoate reductase 1-like
Periderm.2Y_1	LOC131009011	2.90847e-82	0.974107	0.449	0.173	5.81868e-78				heavy metal-associated isoprenylated plant protein 35-like
Periderm.2Y_1	LOC131009017	6.95883e-296	1.6206	0.994	0.665	1.39218e-291				protein SRC2 homolog
Periderm.2Y_1	LOC131009026	2.8309e-106	0.737189	0.951	0.705	5.6635e-102	82	AT1G09250	AT1G09250	transcription factor bHLH149-like
Periderm.2Y_1	LOC131009053	4.82083e-26	0.258274	0.407	0.229	9.64455e-22	210	AT5G27700	AT5G27700	40S ribosomal protein S21-2-like
Periderm.2Y_1	LOC131009069	8.27072e-39	0.52652	0.389	0.193	1.65464e-34				dormancy-associated protein homolog 3
Periderm.2Y_1	LOC131009120	2.02116e-37	0.465359	0.427	0.222	4.04352e-33				cytochrome P450 CYP72A219-like
Periderm.2Y_1	LOC131009231	6.0928e-144	1.3873	0.661	0.269	1.21892e-139				malonyl-coenzyme:anthocyanin 5-O-glucoside-6'''-O-malonyltransferase-like
Periderm.2Y_1	LOC131009236	4.07119e-38	0.425961	0.371	0.181	8.14482e-34				phenolic glucoside malonyltransferase 1-like
Periderm.2Y_1	LOC131009287	6.30681e-33	0.477312	0.416	0.226	1.26174e-28	452	PIA1	AT2G20630	probable protein phosphatase 2C 58
Periderm.2Y_1	LOC131009301	3.42916e-115	0.862024	0.864	0.493	6.86039e-111				uncharacterized LOC131009301
Periderm.2Y_1	LOC131009303	1.04304e-203	1.21917	0.975	0.666	2.0867e-199				ethylene-responsive transcription factor 4-like
Periderm.2Y_1	LOC131009471	2.98309e-250	1.63376	0.913	0.449	5.96797e-246	98	AT3G22160	AT3G22160	VQ motif-containing protein 22
Periderm.2Y_1	LOC131009872	1.13111e-85	0.616162	0.983	0.776	2.2629e-81	75	AT1G21010	AT1G21010	uncharacterized LOC131009872
Periderm.2Y_1	LOC131009954	2.29974e-34	0.463108	0.888	0.695	4.60086e-30				F-box protein VBF-like
Periderm.2Y_1	LOC131010245	1.73022e-118	0.735214	0.997	0.857	3.46148e-114				uncharacterized LOC131010245
Periderm.2Y_1	LOC131010271	1.74529e-44	0.871723	0.283	0.115	3.49163e-40				dimethylnonatriene synthase-like
Periderm.2Y_1	LOC131010294	6.70842e-39	0.448957	0.696	0.433	1.34209e-34	270	CYTC-1	AT1G22840	cytochrome c
Periderm.2Y_1	LOC131010296	1.96537e-28	0.532036	0.253	0.119	3.93192e-24				transcription factor bHLH25-like
Periderm.2Y_1	LOC131010319	9.12293e-25	0.295092	0.44	0.262	1.82513e-20				mitogen-activated protein kinase kinase kinase 5-like
Periderm.2Y_1	LOC131010342	2.83792e-85	1.20268	0.569	0.269	5.67754e-81	419	AT1G33430	AT1G33430	probable beta-1%2C3-galactosyltransferase 8
Periderm.2Y_1	LOC131010386	3.0348e-45	0.591687	0.458	0.23	6.07143e-41				40S ribosomal protein S28-2-like
Periderm.2Y_1	LOC131010408	5.10078e-90	0.627396	0.957	0.678	1.02046e-85	326	HOS3-1	AT4G36830	elongation of fatty acids protein 3-like
Periderm.2Y_1	LOC131010412	7.06019e-142	1.89988	0.382	0.089	1.41246e-137				probable galacturonosyltransferase-like 1
Periderm.2Y_1	LOC131010443	1.10587e-112	1.06201	0.8	0.442	2.2124e-108				ricin B-like lectin R40G3
Periderm.2Y_1	LOC131010495	3.38822e-71	0.83981	0.481	0.205	6.77848e-67	196L	AT1G19540	AT1G19540	phenylcoumaran benzylic ether reductase TP7-like
Periderm.2Y_1	LOC131010543	7.54829e-60	0.517157	0.878	0.572	1.51011e-55	193L	AT1G19540	AT1G19540	isoflavone reductase-like protein
Periderm.2Y_1	LOC131010547	2.07128e-75	0.893867	0.492	0.21	4.14379e-71	187L	AT1G19540	AT1G19540	phenylcoumaran benzylic ether reductase TP7-like
Periderm.2Y_1	LOC131010583	1.33615e-47	0.517976	0.569	0.306	2.6731e-43				AT-hook motif nuclear-localized protein 28
Periderm.2Y_1	LOC131010707	2.32968e-18	0.384043	0.318	0.188	4.66076e-14	98	STZ	AT1G27730	zinc finger protein ZAT10-like
Periderm.2Y_1	LOC131010708	7.15817e-21	0.494344	0.26	0.14	1.43206e-16				60S ribosomal protein L15-like
Periderm.2Y_1	LOC131010727	2.73479e-65	0.621851	0.818	0.509	5.47122e-61				uncharacterized LOC131010727
Periderm.2Y_1	LOC131010753	5.1641e-66	0.666789	0.687	0.384	1.03313e-61				uncharacterized LOC131010753
Periderm.2Y_1	LOC131010771	4.30045e-29	0.303069	0.625	0.39	8.60348e-25				F-box protein GID2
Periderm.2Y_1	LOC131010777	2.81237e-33	0.447454	0.715	0.468	5.62644e-29	267	MYB70	AT2G23290	transcription factor MYB73-like
Periderm.2Y_1	LOC131010795	5.14666e-31	0.286233	0.717	0.45	1.02964e-26	191	WRKY15	AT2G23320	probable WRKY transcription factor 7
Periderm.2Y_1	LOC131010873	9.15733e-22	0.272292	0.305	0.169	1.83202e-17	330	AT1G78230	AT1G78230	uncharacterized LOC131010873
Periderm.2Y_1	LOC131010886	1.10742e-189	1.26194	0.938	0.543	2.21551e-185	661	AT1G36070	AT1G36070	uncharacterized WD repeat-containing protein C2A9.03-like
Periderm.2Y_1	LOC131010898	2.35474e-64	0.581866	0.737	0.418	4.71089e-60	172	AT1G22190	AT1G22190	ethylene-responsive transcription factor RAP2-13-like
Periderm.2Y_1	LOC131010903	1.83087e-116	1.43527	0.708	0.345	3.66283e-112	424	EXO	AT4G08950	protein PHOSPHATE-INDUCED 1-like
Periderm.2Y_1	LOC131010921	4.75106e-39	0.391684	0.699	0.427	9.50496e-35	109	AT1G22160	AT1G22160	FCS-Like Zinc finger 6-like
Periderm.2Y_1	LOC131010922	2.29624e-29	0.590238	0.285	0.14	4.59387e-25	275	AT1G77940	AT1G77940	60S ribosomal protein L30-like
Periderm.2Y_1	LOC131010965	3.53262e-77	0.727743	0.605	0.294	7.06736e-73	511	CK1	AT1G71697	probable choline kinase 1
Periderm.2Y_1	LOC131011026	1.12585e-76	1.77371	0.292	0.089	2.25238e-72	302L	AT1G76470	AT1G76470	cinnamoyl-CoA reductase 1-like
Periderm.2Y_1	LOC131011034	2.53064e-31	0.412453	0.367	0.192	5.0628e-27	348	AT1G20970	AT1G20970	uncharacterized LOC131011034
Periderm.2Y_1	LOC131011095	5.068e-47	0.448632	0.629	0.355	1.0139e-42				protein PSK SIMULATOR 2-like
Periderm.2Y_1	LOC131011097	1.02051e-37	0.58461	0.466	0.254	2.04162e-33	53L	AT1G75810	AT1G75810	uncharacterized LOC131011097
Periderm.2Y_1	LOC131011111	2.74335e-39	0.481677	0.358	0.171	5.48835e-35	61	AT1G20100	AT1G20100	uncharacterized LOC131011111
Periderm.2Y_1	LOC131011132	6.98528e-26	0.274153	0.623	0.396	1.39747e-21	281	AT1G20220	AT1G20220	uncharacterized LOC131011132
Periderm.2Y_1	LOC131011140	3.0551e-77	1.48684	0.35	0.121	6.11203e-73				8-hydroxygeraniol dehydrogenase-like
Periderm.2Y_1	LOC131011169	1.72146e-47	1.10028	0.266	0.1	3.44395e-43	85	AT1G80610	AT1G80610	uncharacterized LOC131011169
Periderm.2Y_1	LOC131011187	4.47865e-106	1.03353	0.773	0.421	8.95999e-102	275L	AT1G62050	AT1G62050	uncharacterized LOC131011187
Periderm.2Y_1	LOC131011576	3.71612e-134	0.936928	0.985	0.814	7.43446e-130	244	AT4G27130	AT4G27130	protein translation factor SUI1 homolog 1
Periderm.2Y_1	LOC131011634	6.46169e-184	1.20352	0.965	0.67	1.29273e-179				ethylene-responsive transcription factor ERF110-like
Periderm.2Y_1	LOC131011692	9.04959e-82	1.32481	0.375	0.132	1.81046e-77				protein ROH1-like
Periderm.2Y_1	LOC131011701	8.25966e-32	0.406324	0.347	0.175	1.65243e-27				glycine-rich RNA-binding protein RZ1A
Periderm.2Y_1	LOC131011767	2.97248e-78	1.13466	0.326	0.103	5.94674e-74	580	SCL1	AT1G21450	scarecrow-like protein 1
Periderm.2Y_1	LOC131011795	3.16462e-36	0.402594	0.831	0.572	6.33113e-32	87	emb2170	AT1G21390	uncharacterized LOC131011795
Periderm.2Y_1	LOC131011796	1.78575e-23	0.284357	0.921	0.721	3.57258e-19	501	AT1G21380	AT1G21380	TOM1-like protein 4
Periderm.2Y_1	LOC131011807	1.26571e-28	0.399988	0.393	0.217	2.53219e-24				60S ribosomal protein L31
Periderm.2Y_1	LOC131011811	4.25295e-62	0.657807	0.763	0.462	8.50845e-58				probable calcium-binding protein CML44
Periderm.2Y_1	LOC131011839	2.61645e-40	0.636182	0.316	0.143	5.23448e-36				probable receptor-like protein kinase At1g11050
Periderm.2Y_1	LOC131011859	1.16988e-50	0.673484	0.93	0.73	2.34047e-46	340	NAC032	AT1G77450	NAC domain-containing protein 2-like
Periderm.2Y_1	LOC131012080	5.36884e-51	0.779231	0.541	0.281	1.07409e-46				multiprotein-bridging factor 1b-like
Periderm.2Y_1	LOC131012097	3.96282e-26	0.514018	0.728	0.502	7.92802e-22	296L	GSTU24	AT1G17170	glutathione S-transferase U19-like
Periderm.2Y_1	LOC131012154	3.8442e-26	0.294416	0.398	0.224	7.6907e-22				endoplasmic reticulum oxidoreductin-1-like
Periderm.2Y_1	LOC131012189	5.00001e-25	0.359052	0.343	0.19	1.0003e-20				uncharacterized LOC131012189
Periderm.2Y_1	LOC131012235	2.51932e-34	0.363788	0.368	0.187	5.04015e-30				xyloglucan endotransglucosylase protein 1-like
Periderm.2Y_1	LOC131012324	1.43151e-200	1.70311	0.72	0.268	2.86387e-196	144	ERF9	AT5G44210	ethylene-responsive transcription factor 4-like
Periderm.2Y_1	LOC131012327	7.97542e-99	1.6784	0.371	0.114	1.59556e-94				monothiol glutaredoxin-S9-like
Periderm.2Y_1	LOC131012389	1.67267e-57	0.779211	0.339	0.132	3.34634e-53				equilibrative nucleotide transporter 3-like
Periderm.2Y_1	LOC131012426	9.58094e-78	0.848597	0.751	0.426	1.91676e-73	674	TAT7	AT5G53970	probable aminotransferase TAT2
Periderm.2Y_1	LOC131012619	2.80374e-58	0.574157	0.472	0.217	5.60916e-54				zinc finger protein CONSTANS-LIKE 2-like
Periderm.2Y_1	LOC131012681	8.53446e-27	0.472733	0.306	0.159	1.7074e-22				septum-promoting GTP-binding protein 1-like
Periderm.2Y_1	LOC131012762	5.42642e-36	0.701253	0.288	0.13	1.08561e-31				probable E3 ubiquitin-protein ligase XERICO
Periderm.2Y_1	LOC131012872	1.66647e-162	1.70064	0.584	0.192	3.33394e-158				E3 ubiquitin-protein ligase RMA1H1-like
Periderm.2Y_1	LOC131012899	1.24949e-113	0.951496	0.894	0.57	2.49973e-109				sigma factor binding protein 1%2C chloroplastic-like
Periderm.2Y_1	LOC131013014	1.05687e-54	0.414676	0.998	0.976	2.11438e-50	61	ERD14	AT1G76180	dehydrin ERD14-like
Periderm.2Y_1	LOC131013050	7.82146e-35	0.498465	0.338	0.165	1.56476e-30	1850	RAN1	AT5G44790	copper-transporting ATPase RAN1-like
Periderm.2Y_1	LOC131013089	1.26768e-42	0.84984	0.273	0.112	2.53612e-38	223	AT3G14200	AT3G14200	uncharacterized LOC131013089
Periderm.2Y_1	LOC131013102	1.92794e-42	0.674947	0.503	0.276	3.85704e-38	50	JAZ6	AT1G72450	protein TIFY 10a-like
Periderm.2Y_1	LOC131013110	3.64031e-53	0.748821	0.417	0.189	7.2828e-49	1010	RSH2	AT3G14050	probable GTP diphosphokinase RSH2%2C chloroplastic
Periderm.2Y_1	LOC131013140	9.83661e-21	0.374386	0.258	0.137	1.96791e-16	90	AT3G13910	AT3G13910	uncharacterized LOC131013140
Periderm.2Y_1	LOC131013171	6.68488e-20	0.326335	0.27	0.148	1.33738e-15				60S ribosomal protein L28-1-like
Periderm.2Y_1	LOC131013237	1.31638e-122	2.00277	0.431	0.133	2.63356e-118	400	NAC019	AT1G52890	NAC domain-containing protein JA2-like
Periderm.2Y_1	LOC131013279	7.9492e-42	0.439389	0.485	0.257	1.59032e-37				uncharacterized LOC131013279
Periderm.2Y_1	LOC131013349	1.59979e-32	0.357882	0.819	0.589	3.20054e-28	114	ENODL1	AT5G53870	early nodulin-like protein 3
Periderm.2Y_1	LOC131013472	1.43419e-82	1.47376	0.345	0.113	2.86924e-78				diacylglycerol O-acyltransferase 3
Periderm.2Y_1	LOC131013495	7.71198e-174	1.91801	0.527	0.149	1.54286e-169	206	AT1G29160	AT1G29160	dof zinc finger protein DOF1.5-like
Periderm.2Y_1	LOC131013519	1.16486e-63	1.05861	0.326	0.119	2.33042e-59				signaling peptide TAXIMIN 1-like
Periderm.2Y_1	LOC131013538	7.80825e-44	0.532778	0.433	0.213	1.56212e-39	838	PUB17	AT1G29340	U-box domain-containing protein 17-like
Periderm.2Y_1	LOC131014178	4.92154e-35	0.825074	0.442	0.249	9.84603e-31	152	ERF15	AT2G31230	ethylene-response factor C3-like
Periderm.2Y_1	LOC131014220	2.58418e-21	0.385487	0.333	0.19	5.16991e-17				uncharacterized LOC131014220
Periderm.2Y_1	LOC131014250	1.65932e-29	0.467623	0.419	0.234	3.31964e-25	345	AT2G20450	AT2G20450	60S ribosomal protein L14-2
Periderm.2Y_1	LOC131014334	3.28209e-68	1.18113	0.328	0.116	6.56615e-64				uncharacterized LOC131014334
Periderm.2Y_1	LOC131014338	1.77005e-28	0.266998	0.855	0.605	3.54117e-24				uncharacterized LOC131014338
Periderm.2Y_1	LOC131014352	1.01126e-134	1.10145	0.855	0.426	2.02314e-130	142	RCI2A	AT3G05880	hydrophobic protein RCI2A
Periderm.2Y_1	LOC131014381	6.67642e-139	1.6109	0.572	0.21	1.33568e-134	281	IAA16	AT3G04730	auxin-responsive protein IAA16-like
Periderm.2Y_1	LOC131014429	2.33792e-18	0.373233	0.288	0.164	4.67724e-14				40S ribosomal protein S13-like
Periderm.2Y_1	LOC131014555	2.79369e-154	1.32476	0.734	0.316	5.58905e-150	278L	AT5G52050	AT5G52050	protein DETOXIFICATION 49-like
Periderm.2Y_1	LOC131014580	4.563e-113	0.825714	0.881	0.535	9.12873e-109	242	HSFB2A	AT5G62020	heat stress transcription factor B-2b-like
Periderm.2Y_1	LOC131014608	6.95985e-36	0.315144	0.9	0.653	1.39239e-31	462	UBC10	AT5G53300	ubiquitin-conjugating enzyme E2-17 kDa-like
Periderm.2Y_1	LOC131014629	5.16817e-31	0.478124	0.278	0.131	1.03394e-26				probable trehalose-phosphate phosphatase 7
Periderm.2Y_1	LOC131014669	2.47102e-39	0.36863	0.784	0.526	4.94353e-35				eukaryotic peptide chain release factor subunit 1-3-like
Periderm.2Y_1	LOC131014676	2.64092e-101	1.70658	0.308	0.077	5.28343e-97	762	ORG1	AT5G53450	probable plastid-lipid-associated protein 14%2C chloroplastic
Periderm.2Y_1	LOC131014751	8.0324e-198	1.63072	0.753	0.302	1.60696e-193				auxin-responsive protein SAUR32-like
Periderm.2Y_1	LOC131014778	7.08359e-39	0.482001	0.745	0.475	1.41714e-34				histone H2B-like
Periderm.2Y_1	LOC131014865	6.70576e-143	0.947896	0.982	0.692	1.34155e-138				uncharacterized LOC131014865
Periderm.2Y_1	LOC131014911	2.27265e-48	0.95907	0.298	0.12	4.54666e-44	478	PLP6	AT2G39220	patatin-like protein 6
Periderm.2Y_1	LOC131014917	4.7716e-70	0.742568	0.604	0.301	9.54607e-66				F-box/FBD/LRR-repeat protein At1g13570-like
Periderm.2Y_1	LOC131014941	1.86716e-98	1.28029	0.666	0.327	3.73544e-94				protein RGF1 INDUCIBLE TRANSCRIPTION FACTOR 1-like
Periderm.2Y_1	LOC131014946	4.72925e-32	0.295937	0.98	0.852	9.46135e-28	52L	AT1G31750	AT1G31750	glycine-rich protein A3-like
Periderm.2Y_1	LOC131014951	4.30641e-21	0.270132	0.43	0.265	8.6154e-17				60S ribosomal protein L38-like
Periderm.2Y_1	LOC131015009	1.95208e-66	0.837561	0.614	0.323	3.90533e-62	131L	BZIP9	AT5G24800	basic leucine zipper 9
Periderm.2Y_1	LOC131015042	6.37235e-54	0.995923	0.339	0.138	1.27485e-49	288	RSZ22a	AT2G24590	serine/arginine-rich splicing factor RSZ22-like
Periderm.2Y_1	LOC131015047	1.15615e-36	0.563563	0.691	0.458	2.31299e-32				UDP-glycosyltransferase 74E1-like
Periderm.2Y_1	LOC131015048	6.30417e-65	1.34514	0.435	0.196	1.26121e-60				UDP-glycosyltransferase 74E2-like
Periderm.2Y_1	LOC131015051	1.05308e-264	1.59698	0.958	0.506	2.10679e-260	213	WRKY17	AT2G24570	probable WRKY transcription factor 17
Periderm.2Y_1	LOC131015061	6.02632e-105	0.985051	0.619	0.27	1.20563e-100				probable E3 ubiquitin-protein ligase RHG1A
Periderm.2Y_1	LOC131015062	1.3253e-36	0.386841	0.637	0.384	2.6514e-32	379	FZF	AT2G24500	cytoplasmic 60S subunit biogenesis factor REI1 homolog 1-like
Periderm.2Y_1	LOC131015072	4.23949e-57	0.523171	0.717	0.405	8.48153e-53				gamma-glutamylcyclotransferase 2-1-like
Periderm.2Y_1	LOC131015096	3.62835e-30	0.406792	0.458	0.26	7.25887e-26				probable monogalactosyldiacylglycerol synthase%2C chloroplastic
Periderm.2Y_1	LOC131015170	2.88519e-96	0.709523	0.986	0.832	5.77212e-92				GTP-binding nuclear protein Ran-3
Periderm.2Y_1	LOC131015176	3.24286e-42	0.448639	0.711	0.445	6.48767e-38				EG45-like domain containing protein
Periderm.2Y_1	LOC131015299	1.17567e-20	0.359932	0.26	0.138	2.35204e-16	564	AT5G11500	AT5G11500	uncharacterized LOC131015299
Periderm.2Y_1	LOC131015392	2.52456e-61	0.612532	0.71	0.402	5.05064e-57	588	AT5G11650	AT5G11650	caffeoylshikimate esterase
Periderm.2Y_1	LOC131015424	4.97084e-43	0.430835	0.609	0.345	9.94465e-39				uncharacterized LOC131015424
Periderm.2Y_1	LOC131015460	2.69918e-191	2.30586	0.453	0.097	5.39999e-187	194	HSP17.6A	AT5G12030	17.3 kDa class II heat shock protein-like
Periderm.2Y_1	LOC131015470	1.2908e-41	0.566429	0.542	0.303	2.58237e-37	123	AT4G33040	AT4G33040	glutaredoxin-C10
Periderm.2Y_1	LOC131015479	7.73932e-86	0.715108	0.98	0.837	1.54833e-81	111L	ERF6	AT4G17490	ethylene-responsive transcription factor 1A-like
Periderm.2Y_1	LOC131015524	9.62201e-47	0.499949	0.67	0.399	1.92498e-42				uncharacterized LOC131015524
Periderm.2Y_1	LOC131015540	1.15018e-18	0.379308	0.269	0.15	2.30104e-14	134	AT4G32342	AT4G32342	uncharacterized LOC131015540
Periderm.2Y_1	LOC131015586	1.13569e-28	0.535357	0.33	0.172	2.27207e-24				40S ribosomal protein S11-like
Periderm.2Y_1	LOC131015704	8.24873e-24	0.269944	0.798	0.549	1.65024e-19	550	AT4G11570	AT4G11570	5-amino-6-(5-phospho-D-ribitylamino)uracil phosphatase%2C chloroplastic
Periderm.2Y_1	LOC131015956	5.68146e-47	0.596311	0.511	0.272	1.13663e-42				S-adenosyl-L-methionine-dependent uroporphyrinogen III methyltransferase%2C chloroplastic
Periderm.2Y_1	LOC131015967	2.26004e-56	0.891654	0.482	0.234	4.52143e-52				transcription factor bHLH130-like
Periderm.2Y_1	LOC131016002	1.20567e-37	0.686545	0.263	0.111	2.41207e-33	180	TCP20	AT3G27010	transcription factor TCP20
Periderm.2Y_1	LOC131016005	5.78697e-160	0.752686	0.999	0.869	1.15774e-155				GEM-like protein 5
Periderm.2Y_1	LOC131016008	2.64272e-36	0.566452	0.486	0.271	5.28702e-32				60S ribosomal protein L7a-2
Periderm.2Y_1	LOC131016101	2.25653e-55	0.764113	0.43	0.199	4.51442e-51				F-box protein At5g07610-like
Periderm.2Y_1	LOC131016108	1.01891e-23	0.263496	0.736	0.494	2.03842e-19				cinnamoyl-CoA reductase-like SNL6
Periderm.2Y_1	LOC131016124	2.23269e-45	0.675555	0.386	0.18	4.46671e-41				60S ribosomal protein L13-1
Periderm.2Y_1	LOC131016131	5.4765e-169	1.72976	0.673	0.253	1.09563e-164				probable calcium-binding protein CML31
Periderm.2Y_1	LOC131016152	1.15673e-30	0.305939	0.721	0.462	2.31416e-26				60S ribosomal protein L9
Periderm.2Y_1	LOC131016171	4.18755e-41	0.987311	0.435	0.231	8.37762e-37				probable glucuronoxylan glucuronosyltransferase IRX7
Periderm.2Y_1	LOC131016195	3.34795e-86	1.1385	0.497	0.208	6.69791e-82	356	AT1G03290	AT1G03290	uncharacterized LOC131016195
Periderm.2Y_1	LOC131016328	2.74214e-129	2.58588	0.285	0.051	5.48592e-125	237	AT-HSFA7B	AT3G63350	heat stress transcription factor A-7a-like
Periderm.2Y_1	LOC131016418	4.53355e-125	2.18524	0.302	0.061	9.06983e-121	647	SR1	AT5G01820	CBL-interacting serine/threonine-protein kinase 14-like
Periderm.2Y_1	LOC131016446	3.30945e-33	0.792812	0.27	0.124	6.62089e-29	266	AT5G01650	AT5G01650	uncharacterized LOC131016446
Periderm.2Y_1	LOC131016483	8.63326e-138	1.89142	0.458	0.136	1.72717e-133				ammonium transporter 2
Periderm.2Y_1	LOC131016502	8.37206e-23	0.29932	0.304	0.165	1.67491e-18				uncharacterized LOC131016502
Periderm.2Y_1	LOC131016512	1.60594e-189	1.56883	0.757	0.299	3.21284e-185				pyruvate decarboxylase 1-like
Periderm.2Y_1	LOC131016546	2.29094e-43	0.497211	0.685	0.408	4.58326e-39				uncharacterized LOC131016546
Periderm.2Y_1	LOC131016568	7.37509e-58	0.96765	0.319	0.12	1.47546e-53				shaggy-related protein kinase alpha
Periderm.2Y_1	LOC131016599	4.4219e-25	0.370477	0.321	0.173	8.84644e-21				60S ribosomal protein L35a-3-like
Periderm.2Y_1	LOC131016610	1.63913e-67	1.1509	0.353	0.131	3.27924e-63	1030	BSK6	AT3G54030	serine/threonine-protein kinase BSK5-like
Periderm.2Y_1	LOC131016620	3.13319e-23	0.315874	0.395	0.232	6.26827e-19				probable glutathione S-transferase
Periderm.2Y_1	LOC131016652	4.2796e-22	0.324557	0.315	0.175	8.56176e-18	64	FHY1	AT2G37678	protein FAR-RED-ELONGATED HYPOCOTYL 1-LIKE-like
Periderm.2Y_1	LOC131016666	1.73418e-94	1.6748	0.334	0.096	3.4694e-90	259	AT5G02230	AT5G02230	uncharacterized LOC131016666
Periderm.2Y_1	LOC131016673	6.51753e-34	0.30311	0.602	0.359	1.3039e-29	375	PLL5	AT1G07630	probable protein phosphatase 2C 4
Periderm.2Y_1	LOC131016690	4.83876e-76	0.767026	0.741	0.411	9.68042e-72	302	AT1G07660	AT1G07660	histone H4
Periderm.2Y_1	LOC131016698	2.4493e-94	0.713114	0.954	0.711	4.90008e-90				actin-depolymerizing factor 1-like
Periderm.2Y_1	LOC131016729	2.1185e-104	1.53272	0.436	0.147	4.23828e-100				exocyst complex component EXO70H1-like
Periderm.2Y_1	LOC131016750	4.55445e-53	1.05195	0.33	0.135	9.11163e-49	542	PPa4	AT3G53620	soluble inorganic pyrophosphatase 4-like
Periderm.2Y_1	LOC131016759	1.10454e-25	0.278663	0.503	0.302	2.20974e-21	942	AT5G02870	AT5G02870	60S ribosomal protein L4
Periderm.2Y_1	LOC131017003	2.94807e-39	0.638967	0.31	0.138	5.89791e-35				uncharacterized LOC131017003
Periderm.2Y_1	LOC131017619	1.19319e-23	0.482777	0.289	0.153	2.38709e-19	174	AT2G27080	AT2G27080	NDR1/HIN1-like protein 13
Periderm.2Y_1	LOC131017639	6.67037e-67	1.33658	0.278	0.088	1.33447e-62				uncharacterized LOC131017639
Periderm.2Y_1	LOC131017782	2.17053e-75	0.547736	0.993	0.832	4.34236e-71				B2 protein-like
Periderm.2Y_1	LOC131017889	3.29237e-45	0.673589	0.42	0.208	6.58671e-41	50L	AT5G41810	AT5G41810	uncharacterized LOC131017889
Periderm.2Y_1	LOC131018063	1.21883e-34	0.802275	0.295	0.139	2.4384e-30	47L	WRKY56	AT1G64000	WRKY transcription factor 22-like
Periderm.2Y_1	LOC131018066	2.11538e-27	0.672811	0.278	0.139	4.23202e-23	248	AT1G63980	AT1G63980	G-patch domain-containing protein 1
Periderm.2Y_1	LOC131018390	3.14773e-143	1.195	0.911	0.554	6.29735e-139	147	XYP1	AT5G64080	non-specific lipid transfer protein GPI-anchored 11-like
Periderm.2Y_1	LOC131018784	1.66785e-153	2.39312	0.395	0.088	3.33671e-149				protein PSK SIMULATOR 1-like
Periderm.2Y_1	LOC131018982	2.26542e-28	0.357169	0.357	0.191	4.5322e-24				uncharacterized LOC131018982
Periderm.2Y_1	LOC131019470	5.81449e-41	0.500617	0.851	0.613	1.16325e-36				uncharacterized LOC131019470
Periderm.2Y_1	LOC131019544	2.20032e-30	0.374129	0.417	0.228	4.40197e-26	498	AT3G53940	AT3G53940	uncharacterized LOC131019544
Periderm.2Y_1	LOC131019588	1.10398e-44	0.469728	0.723	0.447	2.20862e-40				mitochondrial import inner membrane translocase subunit TIM14-2-like
Periderm.2Y_1	LOC131019608	1.42137e-102	0.858652	0.847	0.478	2.84359e-98	378	AT4G24805	AT4G24805	uncharacterized LOC131019608
Periderm.2Y_1	LOC131019649	1.71478e-45	0.725437	0.278	0.109	3.43058e-41				HMG-Y-related protein A-like
Periderm.2Y_1	LOC131019702	1.74021e-123	1.13896	0.785	0.402	3.48147e-119	123	AT5G63130	AT5G63130	protein PAL OF QUIRKY-like
Periderm.2Y_1	LOC131019949	2.31755e-194	2.87273	0.352	0.05	4.63649e-190				probable protein phosphatase 2C 25
Periderm.2Y_1	LOC131019950	3.13786e-105	1.75372	0.426	0.142	6.2776e-101				iron-sulfur cluster assembly protein 1-like
Periderm.2Y_1	LOC131019961	2.75924e-104	0.965936	0.611	0.256	5.52013e-100				uncharacterized LOC131019961
Periderm.2Y_1	LOC131019981	3.54431e-105	1.00785	0.612	0.262	7.09075e-101	164L	AT3G55720	AT3G55720	uncharacterized LOC131019981
Periderm.2Y_1	LOC131020022	1.48826e-22	0.289579	0.453	0.281	2.97742e-18				probable LRR receptor-like serine/threonine-protein kinase At1g56140
Periderm.2Y_1	LOC131020037	1.91884e-29	0.453576	0.355	0.188	3.83883e-25				60S ribosomal protein L36-2-like
Periderm.2Y_1	LOC131020056	3.93376e-45	0.822194	0.341	0.152	7.86988e-41				uncharacterized LOC131020056
Periderm.2Y_1	LOC131020109	3.38156e-26	0.44958	0.253	0.122	6.76515e-22	452	AT4G35730	AT4G35730	uncharacterized LOC131020109
Periderm.2Y_1	LOC131020275	1.03014e-40	0.447372	0.598	0.343	2.0609e-36	417	AT1G18440	AT1G18440	peptidyl-tRNA hydrolase%2C mitochondrial-like
Periderm.2Y_1	LOC131020313	1.6582e-39	0.729655	0.36	0.175	3.31739e-35				protein SPIRAL1-like 1
Periderm.2Y_1	LOC131020323	1.9806e-24	0.318691	0.445	0.264	3.9624e-20				60S ribosomal protein L44
Periderm.2Y_1	LOC131020439	1.76043e-52	0.629417	0.529	0.272	3.52191e-48				syntaxin-132-like
Periderm.2Y_1	LOC131020487	2.86939e-41	0.627549	0.419	0.215	5.74051e-37	269	PUB23	AT2G35930	E3 ubiquitin-protein ligase PUB23-like
Periderm.2Y_1	LOC131020491	1.50695e-14	0.272621	0.74	0.537	3.01481e-10				polyubiquitin-like
Periderm.2Y_1	LOC131020513	1.62442e-65	1.22966	0.338	0.126	3.24982e-61	1020	AXS1	AT2G27860	UDP-D-apiose/UDP-D-xylose synthase 2
Periderm.2Y_1	LOC131020550	2.62042e-30	0.366772	0.407	0.222	5.24241e-26				protein S40-4-like
Periderm.2Y_1	LOC131020568	2.4252e-152	0.98824	0.987	0.752	4.85186e-148	870	UBQ3	AT5G03240	polyubiquitin-like
Periderm.2Y_1	LOC131020578	3.71056e-48	0.622242	0.374	0.167	7.42335e-44				trihelix transcription factor ASIL1-like
Periderm.2Y_1	LOC131020599	1.92172e-30	0.691535	0.285	0.138	3.84459e-26	321	HOS10	AT1G35515	myb-related protein 330-like
Periderm.2Y_1	LOC131020636	5.09661e-68	0.918587	0.518	0.245	1.01963e-63	120	SAUR36	AT2G45210	auxin-responsive protein SAUR36-like
Periderm.2Y_1	LOC131020817	1.5835e-28	0.450511	0.324	0.167	3.16795e-24				uncharacterized protein At4g00950-like
Periderm.2Y_1	LOC131020834	2.89994e-100	1.61289	0.345	0.097	5.80162e-96	305	CYP78A8	AT1G01190	cytochrome P450 78A9-like
Periderm.2Y_1	LOC131020995	2.29721e-51	0.506959	0.704	0.407	4.59579e-47	204	AT2G27720	AT2G27720	60S acidic ribosomal protein P2A-like
Periderm.2Y_1	LOC131021030	2.64732e-40	0.708928	0.377	0.183	5.29624e-36	259	AT3G17020	AT3G17020	universal stress protein PHOS34
Periderm.2Y_1	LOC131021052	1.80845e-142	2.26283	0.426	0.117	3.61799e-138	326	MYB112	AT1G48000	transcription factor MYB108
Periderm.2Y_1	LOC131021061	2.12369e-134	1.8185	0.482	0.155	4.24866e-130	334	AT1G48040	AT1G48040	probable protein phosphatase 2C 47
Periderm.2Y_1	LOC131021066	4.09839e-35	0.525621	0.37	0.187	8.19923e-31	762	CIPK1	AT3G17510	CBL-interacting serine/threonine-protein kinase 1-like
Periderm.2Y_1	LOC131021157	6.14645e-217	1.10443	0.993	0.834	1.22966e-212				uncharacterized LOC131021157
Periderm.2Y_1	LOC131021433	2.55346e-67	0.655644	0.758	0.436	5.10844e-63				protein TIFY 10A-like
Periderm.2Y_1	LOC131021474	1.30167e-57	0.740841	0.489	0.238	2.60413e-53	457	SKIP2	AT5G67250	F-box protein SKIP2-like
Periderm.2Y_1	LOC131021477	1.12967e-13	0.289777	0.66	0.498	2.26002e-09				cysteine proteinase mucunain-like
Periderm.2Y_1	LOC131021483	5.58718e-32	0.43278	0.46	0.261	1.11777e-27	131	DEAR3	AT2G23340	ethylene-responsive transcription factor ERF011-like
Periderm.2Y_1	LOC131021500	4.38232e-58	0.710796	0.495	0.237	8.76726e-54				CAX-interacting protein 4-like
Periderm.2Y_1	LOC131021563	1.5163e-174	2.71479	0.317	0.044	3.03351e-170	236	AT5G67620	AT5G67620	uncharacterized LOC131021563
Periderm.2Y_1	LOC131021712	6.25715e-29	0.631339	0.319	0.166	1.2518e-24	147	AT5G09960	AT5G09960	uncharacterized LOC131021712
Periderm.2Y_1	LOC131021731	2.65128e-48	0.870287	0.336	0.143	5.30415e-44	538	AT5G10010	AT5G10010	protein HEAT INTOLERANT 4-like
Periderm.2Y_1	LOC131021757	2.11365e-54	0.678262	0.558	0.293	4.22856e-50	147	AT5G09960	AT5G09960	uncharacterized LOC131021757
Periderm.2Y_1	LOC131021806	3.48529e-46	0.433904	0.804	0.505	6.97267e-42	58L	AT5G10130	AT5G10130	major pollen allergen Lol p 11-like
Periderm.2Y_1	LOC131021875	2.92097e-29	0.268972	0.977	0.813	5.84368e-25	345L	CAD6	AT4G37970	probable mannitol dehydrogenase
Periderm.2Y_1	LOC131021900	9.17269e-103	1.2217	0.41	0.13	1.83509e-98				protein OPI10 homolog
Periderm.2Y_1	LOC131021937	3.0598e-32	0.676251	0.254	0.114	6.12144e-28				uncharacterized LOC131021937
Periderm.2Y_1	LOC131021971	8.43442e-47	0.625783	0.879	0.677	1.68739e-42	1080	GAD2	AT1G65960	glutamate decarboxylase
Periderm.2Y_1	LOC131021974	2.19049e-25	0.316181	0.272	0.136	4.38229e-21	631	AT1G65950	AT1G65950	uncharacterized LOC131021974
Periderm.2Y_1	LOC131022022	5.14277e-111	1.11016	0.648	0.29	1.02886e-106	103	SAUR36	AT2G45210	auxin-responsive protein SAUR36-like
Periderm.2Y_1	LOC131022041	6.94196e-27	0.31251	0.49	0.29	1.38881e-22	435	AT3G60770	AT3G60770	40S ribosomal protein S13
Periderm.2Y_1	LOC131022042	1.53497e-30	0.640061	0.255	0.119	3.07086e-26	169	AT2G45380	AT2G45380	uncharacterized LOC131022042
Periderm.2Y_1	LOC131022083	9.47887e-45	0.579879	0.457	0.235	1.89634e-40				aspartic proteinase-like
Periderm.2Y_1	LOC131022105	1.4719e-44	0.497798	0.695	0.431	2.94468e-40	134	AT2G44730	AT2G44730	trihelix transcription factor ENAP1-like
Periderm.2Y_1	LOC131022113	4.55406e-40	0.379591	0.792	0.516	9.11086e-36				60S ribosomal protein L37a-1
Periderm.2Y_1	LOC131022133	6.05585e-61	0.973884	0.294	0.101	1.21153e-56	515	AT5G22140	AT5G22140	uncharacterized LOC131022133
Periderm.2Y_1	LOC131022194	7.56806e-33	0.738464	0.277	0.128	1.51407e-28	242	AT2G44310	AT2G44310	uncharacterized LOC131022194
Periderm.2Y_1	LOC131022257	7.95095e-18	0.389809	0.319	0.191	1.59067e-13				ras-related protein RGP1-like
Periderm.2Y_1	LOC131022259	1.50494e-25	0.346144	0.996	0.905	3.01079e-21				zinc finger A20 and AN1 domain-containing stress-associated protein 5
Periderm.2Y_1	LOC131022442	4.2478e-96	1.18951	0.518	0.208	8.49816e-92				uncharacterized LOC131022442
Periderm.2Y_1	LOC131022446	1.44098e-73	1.10937	0.303	0.095	2.88283e-69				uncharacterized LOC131022446
Periderm.2Y_1	LOC131022482	3.74511e-44	0.497497	0.418	0.208	7.49247e-40	454	AT2G37900	AT2G37900	protein NRT1/ PTR FAMILY 5.6
Periderm.2Y_1	LOC131022494	3.27555e-59	1.03195	0.333	0.129	6.55308e-55				probable carboxylesterase 17
Periderm.2Y_1	LOC131022633	1.08347e-30	0.411918	0.482	0.279	2.1676e-26	253	HMGB1	AT3G51880	high mobility group B protein 1
Periderm.2Y_1	LOC131022700	2.45848e-34	0.591869	0.346	0.175	4.91844e-30	250L	TBL34	AT2G38320	protein trichome birefringence-like 34
Periderm.2Y_1	LOC131022730	4.35543e-132	1.78082	0.453	0.137	8.71348e-128	258	WRKY33	AT2G38470	probable WRKY transcription factor 26
Periderm.2Y_1	LOC131022749	8.38623e-75	1.24457	0.436	0.18	1.67775e-70				uncharacterized LOC131022749
Periderm.2Y_1	LOC131022760	7.12106e-30	0.408439	0.43	0.237	1.42464e-25	250	AT5G01750	AT5G01750	protein LURP-one-related 15-like
Periderm.2Y_1	LOC131022779	6.12188e-20	0.336881	0.26	0.14	1.22474e-15	579	CIPK15	AT5G01810	CBL-interacting protein kinase 2-like
Periderm.2Y_1	LOC131022781	1.40461e-47	0.504396	0.57	0.311	2.81006e-43	688	SAUR21	AT5G01830	U-box domain-containing protein 16
Periderm.2Y_1	LOC131022836	5.06097e-89	1.98108	0.268	0.066	1.0125e-84	106L	AT5G48540	AT5G48540	cysteine-rich repeat secretory protein 55-like
Periderm.2Y_1	LOC131022933	1.01033e-98	1.54344	0.306	0.077	2.02126e-94	242	AT3G07340	AT3G07340	transcription factor bHLH62-like
Periderm.2Y_1	LOC131023199	3.72931e-40	0.64134	0.364	0.175	7.46086e-36				chaperone protein dnaJ 20%2C chloroplastic-like
Periderm.2Y_1	LOC131023453	1.89672e-45	0.537153	0.582	0.325	3.79458e-41	98	AT3G07200	AT3G07200	uncharacterized LOC131023453
Periderm.2Y_1	LOC131023541	9.49526e-75	1.30519	0.342	0.119	1.89962e-70	99	AT3G07120	AT3G07120	uncharacterized LOC131023541
Periderm.2Y_1	LOC131023547	7.12043e-71	1.06482	0.389	0.152	1.42451e-66				uncharacterized LOC131023547
Periderm.2Y_1	LOC131023783	7.08553e-41	0.370933	0.577	0.329	1.41753e-36	614	MLO7	AT2G17430	MLO-like protein 10
Periderm.2Y_1	LOC131023792	2.71133e-72	0.843424	0.625	0.318	5.42429e-68	157L	HMGB4	AT2G17560	HMG1/2-like protein
Periderm.2Y_1	LOC131023831	1.6256e-26	0.595432	0.301	0.16	3.25218e-22	563	AT1G66860	AT1G66860	putative glutamine amidotransferase GAT1_2.1
Periderm.2Y_1	LOC131024039	1.16558e-15	0.331787	0.278	0.166	2.33186e-11				uncharacterized LOC131024039
Periderm.2Y_1	LOC131024181	1.39216e-39	0.50101	0.254	0.103	2.78516e-35				dehydration-responsive element-binding protein 1D-like
Periderm.2Y_1	LOC131024195	1.23086e-41	0.830152	0.295	0.127	2.46246e-37				transcription factor MYB15-like
Periderm.2Y_1	LOC131024201	1.79345e-111	0.795792	0.921	0.593	3.58798e-107				major allergen Pru av 1-like
Periderm.2Y_1	LOC131024210	3.23436e-53	0.520183	0.933	0.718	6.47066e-49				bZIP transcription factor 53-like
Periderm.2Y_1	LOC131024253	7.82144e-144	1.48865	0.699	0.308	1.56476e-139	125	CP1	AT5G49480	calcium-binding protein CP1
Periderm.2Y_1	LOC131024261	8.91923e-40	0.336103	0.53	0.292	1.78438e-35	234	WRKY48	AT5G49520	probable WRKY transcription factor 48
Periderm.2Y_1	LOC131024270	0	2.76028	0.681	0.159	0	327	MYB112	AT1G48000	transcription factor MYB108
Periderm.2Y_1	LOC131024290	5.20416e-49	0.492709	0.485	0.245	1.04115e-44	492	ECT7	AT1G48110	YTH domain-containing protein ECT4
Periderm.2Y_1	LOC131024337	7.3125e-145	1.34095	0.619	0.232	1.46294e-140	487	AT3G62260	AT3G62260	probable protein phosphatase 2C 2
Periderm.2Y_1	LOC131024351	1.03805e-161	1.8677	0.447	0.109	2.07671e-157				uncharacterized LOC131024351
Periderm.2Y_1	LOC131024363	1.44699e-174	1.90023	0.498	0.128	2.89484e-170				uncharacterized LOC131024363
Periderm.2Y_1	LOC131024408	5.75092e-43	0.883693	0.297	0.127	1.15053e-38				uncharacterized LOC131024408
Periderm.2Y_1	LOC131024640	2.22467e-23	0.388809	0.495	0.308	4.45067e-19	236	RAV1	AT1G13260	AP2/ERF and B3 domain-containing transcription repressor TEM1-like
Periderm.2Y_1	LOC131024642	8.9413e-163	1.65887	0.475	0.12	1.7888e-158	223	AOC4	AT1G13280	allene oxide cyclase%2C chloroplastic-like
Periderm.2Y_1	LOC131024657	5.52801e-36	0.455651	0.451	0.244	1.10593e-31				late embryogenesis abundant protein At1g64065-like
Periderm.2Y_1	LOC131024748	4.76305e-245	1.86983	0.898	0.416	9.52896e-241				vegetative cell wall protein gp1-like
Periderm.2Y_1	LOC131024809	2.71309e-136	1.67123	0.442	0.125	5.42782e-132				uncharacterized LOC131024809
Periderm.2Y_1	LOC131024914	1.0827e-62	0.923242	0.395	0.165	2.16606e-58				uncharacterized LOC131024914
Periderm.2Y_1	LOC131024926	1.19075e-144	1.85549	0.488	0.148	2.38221e-140	542	ACS2	AT1G01480	1-aminocyclopropane-1-carboxylate synthase-like
Periderm.2Y_1	LOC131024966	2.46504e-35	0.472646	0.539	0.309	4.93155e-31				GTP-binding nuclear protein Ran1A-like
Periderm.2Y_1	LOC131025029	1.00865e-51	0.662892	0.841	0.6	2.01792e-47				L-lactate dehydrogenase A-like
Periderm.2Y_1	LOC131025037	4.93547e-27	0.274332	0.777	0.536	9.8739e-23				uncharacterized LOC131025037
Periderm.2Y_1	LOC131025042	1.1523e-91	1.07967	0.573	0.254	2.30529e-87				ACD11 homolog protein-like
Periderm.2Y_1	LOC131025049	1.92491e-37	0.293507	0.998	0.956	3.85098e-33				uncharacterized LOC131025049
Periderm.2Y_1	LOC131025050	1.61028e-159	1.84336	0.501	0.142	3.22152e-155				uncharacterized LOC131025050
Periderm.2Y_1	LOC131025069	8.35906e-97	0.775788	0.919	0.624	1.67231e-92	87	AT1G68490	AT1G68490	uncharacterized LOC131025069
Periderm.2Y_1	LOC131025070	4.25437e-61	0.93109	0.527	0.265	8.5113e-57				caffeoylshikimate esterase
Periderm.2Y_1	LOC131025086	5.62447e-40	0.453739	0.526	0.289	1.12523e-35	244	AT2G01260	AT2G01260	uncharacterized LOC131025086
Periderm.2Y_1	LOC131025087	2.5051e-61	0.985303	0.329	0.122	5.0117e-57	311	AT1G68220	AT1G68220	uncharacterized LOC131025087
Periderm.2Y_1	LOC131025126	1.2305e-160	1.39011	0.798	0.387	2.46173e-156				uncharacterized LOC131025126
Periderm.2Y_1	LOC131025147	9.39565e-38	0.495257	0.494	0.272	1.87969e-33	503	AT1G13820	AT1G13820	alpha/beta hydrolase domain-containing protein VTE7
Periderm.2Y_1	LOC131025209	4.44226e-62	0.856719	0.389	0.158	8.88719e-58	264	AT1G26880	AT1G26880	60S ribosomal protein L34-like
Periderm.2Y_1	LOC131025259	2.25876e-110	1.21954	0.528	0.202	4.51887e-106	508	LGT9	AT1G24170	probable galacturonosyltransferase-like 9
Periderm.2Y_1	LOC131025263	1.39027e-170	1.9589	0.406	0.083	2.78137e-166				protein JINGUBANG-like
Periderm.2Y_1	LOC131025287	8.14908e-52	0.416511	0.819	0.527	1.6303e-47	305	BCA3	AT1G23730	carbonic anhydrase 2-like
Periderm.2Y_1	LOC131025289	9.0214e-172	1.29627	0.856	0.417	1.80482e-167	723	AT1G60420	AT1G60420	probable nucleoredoxin 1
Periderm.2Y_1	LOC131025294	2.24491e-124	1.37854	0.733	0.378	4.49117e-120	512	GolS7	AT1G60450	galactinol synthase 1
Periderm.2Y_1	LOC131025331	2.40776e-37	0.51128	0.387	0.198	4.81697e-33	180	AT1G70640	AT1G70640	protein PAL OF QUIRKY-like
Periderm.2Y_1	LOC131025375	2.45256e-67	1.6408	0.278	0.088	4.90659e-63				small heat shock protein%2C chloroplastic-like
Periderm.2Y_1	LOC131025383	3.55718e-55	0.529233	0.676	0.385	7.1165e-51	236	AT3G26000	AT3G26000	F-box protein SKIP14-like
Periderm.2Y_1	LOC131025417	6.20598e-32	0.617086	0.33	0.167	1.24157e-27	130	AT1G67360	AT1G67360	REF/SRPP-like protein At1g67360
Periderm.2Y_1	LOC131025431	3.33128e-22	0.287062	0.489	0.309	6.66456e-18	319	NTF2A	AT1G27310	nuclear transport factor 2B
Periderm.2Y_1	LOC131025494	7.56712e-53	1.37359	0.284	0.107	1.51388e-48	882L	Hop1	AT1G12270	hsp70-Hsp90 organizing protein 3-like
Periderm.2Y_1	LOC131025949	8.12406e-56	1.11601	0.353	0.146	1.6253e-51	321	ACR8	AT1G12420	ACT domain-containing protein ACR8
Periderm.2Y_1	LOC131026147	2.17263e-178	2.49482	0.343	0.053	4.34656e-174	117	AT1G26800	AT1G26800	E3 ubiquitin-protein ligase MPSR1-like
Periderm.2Y_1	LOC131026164	1.8571e-131	1.00829	0.9	0.547	3.71531e-127	56	AT1G23710	AT1G23710	uncharacterized LOC131026164
Periderm.2Y_1	LOC131026200	1.24603e-58	1.78244	0.251	0.083	2.49282e-54				late embryogenesis abundant protein D-29
Periderm.2Y_1	LOC131026304	2.39035e-132	0.992522	0.958	0.657	4.78213e-128	139	RING	AT4G19700	BOI-related E3 ubiquitin-protein ligase 1-like
Periderm.2Y_1	LOC131026316	1.9738e-177	3.16959	0.41	0.088	3.94878e-173				protein PHLOEM PROTEIN 2-LIKE A9-like
Periderm.2Y_2	LOC130984999	6.06265e-33	0.35339	0.978	0.891	1.21289e-28				phosphoglycerate mutase-like protein AT74
Periderm.2Y_2	LOC130985001	2.40602e-71	0.732255	0.911	0.704	4.81349e-67				E3 ubiquitin-protein ligase ATL6-like
Periderm.2Y_2	LOC130985025	3.80972e-08	0.276365	0.543	0.472	0.000762172	762	AT1G12600	AT1G12600	UDP-galactose/UDP-glucose transporter 2
Periderm.2Y_2	LOC130985067	8.12987e-83	0.779698	0.907	0.651	1.62646e-78				heavy metal-associated isoprenylated plant protein 46-like
Periderm.2Y_2	LOC130985203	1.17187e-25	1.00454	0.353	0.218	2.34444e-21	436	RBL6	AT1G12750	RHOMBOID-like protein 2
Periderm.2Y_2	LOC130985220	6.35551e-07	0.438179	0.385	0.322	0.0127148	119	AT1G30020	AT1G30020	uncharacterized LOC130985220
Periderm.2Y_2	LOC130985273	1.01291e-18	0.303976	0.698	0.549	2.02642e-14	291	HSF A4A	AT4G18880	heat stress transcription factor A-4c-like
Periderm.2Y_2	LOC130985303	4.35405e-44	0.905006	0.597	0.413	8.71071e-40	220	WRKY71	AT1G29860	WRKY transcription factor 28-like
Periderm.2Y_2	LOC130985310	1.30094e-64	1.4411	0.276	0.093	2.60266e-60	517	AT2G34460	AT2G34460	uncharacterized protein At2g34460%2C chloroplastic
Periderm.2Y_2	LOC130985516	2.03989e-34	0.324669	0.992	0.909	4.081e-30				E3 ubiquitin-protein ligase RMA1H1-like
Periderm.2Y_2	LOC130985817	1.92798e-31	0.495615	0.83	0.701	3.85711e-27	362	WRKY6	AT1G62300	probable WRKY transcription factor 31
Periderm.2Y_2	LOC130985827	2.91182e-51	0.86264	0.664	0.462	5.82539e-47	253	PFA-DSP4	AT4G03960	tyrosine-protein phosphatase DSP1-like
Periderm.2Y_2	LOC130985958	1.08037e-12	0.649419	0.339	0.246	2.16139e-08				ras-related protein RABB1c
Periderm.2Y_2	LOC130986229	5.46505e-145	2.05182	0.481	0.149	1.09334e-140				pirin-like protein
Periderm.2Y_2	LOC130986305	1.76969e-59	0.808717	0.687	0.43	3.54043e-55	2070	ACA.l	AT1G13210	putative phospholipid-transporting ATPase 9
Periderm.2Y_2	LOC130986306	7.83073e-42	1.26935	0.365	0.194	1.56662e-37	699	PERK10	AT1G26150	proline-rich receptor-like protein kinase PERK9
Periderm.2Y_2	LOC130986354	1.64401e-09	0.825577	0.294	0.221	3.28901e-05	237	AT1G68620	AT1G68620	probable carboxylesterase 6
Periderm.2Y_2	LOC130986362	4.37468e-20	1.27523	0.286	0.176	8.75198e-16	240	LBD40	AT1G67100	LOB domain-containing protein 40-like
Periderm.2Y_2	LOC130986368	2.50869e-82	0.808089	0.878	0.583	5.01889e-78	52	AT1G13360	AT1G13360	uncharacterized LOC130986368
Periderm.2Y_2	LOC130986379	5.34212e-47	0.615821	0.831	0.632	1.06874e-42				uncharacterized LOC130986379
Periderm.2Y_2	LOC130986475	2.5952e-83	0.920374	0.683	0.354	5.19196e-79	122	AT2G01300	AT2G01300	uncharacterized LOC130986475
Periderm.2Y_2	LOC130986482	5.81118e-18	0.767781	0.429	0.318	1.16259e-13	174	AT1G71015	AT1G71015	uncharacterized protein At1g66480-like
Periderm.2Y_2	LOC130986532	8.54636e-84	0.642856	0.952	0.73	1.70978e-79				uncharacterized LOC130986532
Periderm.2Y_2	LOC130986552	1.70092e-17	0.982278	0.343	0.244	3.40286e-13	653	DA1	AT1G19270	protein DA1-like
Periderm.2Y_2	LOC130986605	3.62317e-80	0.739792	0.994	0.945	7.24852e-76	164	ATTRX4	AT1G19730	thioredoxin H-type 1-like
Periderm.2Y_2	LOC130986684	2.60207e-07	0.539066	0.279	0.216	0.0052057	362	AT3G51090	AT3G51090	protein FMP32%2C mitochondrial-like
Periderm.2Y_2	LOC130986967	4.35393e-19	0.372683	0.641	0.514	8.71048e-15				polyubiquitin-like
Periderm.2Y_2	LOC130986993	1.66484e-59	0.867961	0.779	0.572	3.33067e-55				scarecrow-like protein 21
Periderm.2Y_2	LOC130987085	4.63767e-23	1.13449	0.261	0.149	9.27812e-19				ankyrin repeat-containing protein BDA1-like
Periderm.2Y_2	LOC130987104	3.54836e-197	1.44387	0.911	0.522	7.09885e-193				ubiquinol oxidase 2%2C mitochondrial-like
Periderm.2Y_2	LOC130987547	1.32837e-06	0.288925	0.307	0.244	0.0265754	1200	AT5G35180	AT5G35180	protein ENHANCED DISEASE RESISTANCE 2-like
Periderm.2Y_2	LOC130987575	1.33135e-68	1.1531	0.557	0.306	2.6635e-64	465	TIL	AT5G58070	temperature-induced lipocalin-1
Periderm.2Y_2	LOC130987609	4.86521e-18	0.78792	0.324	0.214	9.73335e-14	296	HHP3	AT2G24150	heptahelical transmembrane protein 2-like
Periderm.2Y_2	LOC130987625	2.11996e-23	0.412469	0.697	0.544	4.24118e-19				uncharacterized LOC130987625
Periderm.2Y_2	LOC130987632	1.11922e-08	0.613502	0.362	0.292	0.000223912				uncharacterized LOC130987632
Periderm.2Y_2	LOC130987678	2.75061e-19	0.280888	0.818	0.68	5.50287e-15	364L	XTH21	AT2G18800	probable xyloglucan endotransglucosylase/hydrolase protein 23
Periderm.2Y_2	LOC130987728	2.85392e-08	0.439014	0.428	0.357	0.000570955				40S ribosomal protein S2-4-like
Periderm.2Y_2	LOC130987810	4.05912e-12	0.392438	0.387	0.277	8.12068e-08	61L	AT5G63350	AT5G63350	uncharacterized LOC130987810
Periderm.2Y_2	LOC130987847	1.05829e-42	0.351083	0.929	0.675	2.11721e-38	72	JAZ1	AT1G19180	protein TIFY 10A-like
Periderm.2Y_2	LOC130987850	8.57497e-08	0.329516	0.394	0.322	0.00171551				probable protein S-acyltransferase 7
Periderm.2Y_2	LOC130987901	3.24522e-85	0.827429	0.861	0.654	6.49239e-81				mitochondrial phosphate carrier protein 2%2C mitochondrial-like
Periderm.2Y_2	LOC130988025	1.46543e-06	0.276324	0.402	0.34	0.0293175	80	AT1G16170	AT1G16170	uncharacterized LOC130988025
Periderm.2Y_2	LOC130988129	1.81129e-07	0.45135	0.294	0.228	0.00362366				plant intracellular Ras-group-related LRR protein 5-like
Periderm.2Y_2	LOC130988180	1.71015e-37	0.572769	0.695	0.482	3.42133e-33				uncharacterized LOC130988180
Periderm.2Y_2	LOC130988306	9.34135e-50	0.521424	0.93	0.717	1.86883e-45				uncharacterized LOC130988306
Periderm.2Y_2	LOC130988395	5.86372e-61	1.0455	0.593	0.349	1.1731e-56				ankyrin repeat-containing protein ITN1-like
Periderm.2Y_2	LOC130988412	4.67131e-27	1.15566	0.324	0.19	9.34543e-23	335	CFIM-25	AT4G29820	pre-mRNA cleavage factor Im 25 kDa subunit 1
Periderm.2Y_2	LOC130988453	6.71299e-11	0.487727	0.373	0.287	1.343e-06	357	ACHT2	AT4G29670	thioredoxin-like 2%2C chloroplastic
Periderm.2Y_2	LOC130989180	1.03603e-57	1.77536	0.355	0.165	2.07268e-53	577L	Kin3	AT2G17220	probable serine/threonine-protein kinase PIX13
Periderm.2Y_2	LOC130989261	4.01241e-12	0.953772	0.27	0.189	8.02722e-08	810	SMT2	AT1G20330	24-methylenesterol C-methyltransferase 2-like
Periderm.2Y_2	LOC130989297	3.7577e-18	0.287106	0.932	0.813	7.51765e-14	291	SK4	AT1G20140	SKP1-like protein 1A
Periderm.2Y_2	LOC130989305	3.02633e-51	1.31906	0.403	0.208	6.05447e-47	194L	HIPP25	AT4G35060	heavy metal-associated isoprenylated plant protein 26-like
Periderm.2Y_2	LOC130989317	5.87507e-68	1.30861	0.549	0.307	1.17537e-63				protein EARLY-RESPONSIVE TO DEHYDRATION 7%2C chloroplastic-like
Periderm.2Y_2	LOC130989444	5.14258e-52	0.487266	0.924	0.669	1.02883e-47				zinc finger AN1 domain-containing stress-associated protein 12
Periderm.2Y_2	LOC130989453	5.10582e-11	0.383168	0.519	0.431	1.02147e-06	169	GRXC2	AT5G40370	glutaredoxin-like
Periderm.2Y_2	LOC130989551	9.06251e-14	0.465083	0.367	0.259	1.81305e-09				E3 ubiquitin-protein ligase MPSR1-like
Periderm.2Y_2	LOC130989614	1.08252e-14	0.511412	0.489	0.386	2.16568e-10	509	CM1	AT3G29200	chorismate mutase 1%2C chloroplastic-like
Periderm.2Y_2	LOC130989756	4.35845e-15	0.79341	0.316	0.218	8.71951e-11				nuclear envelope-associated protein 2-like
Periderm.2Y_2	LOC130989790	1.03005e-51	1.43721	0.361	0.173	2.06072e-47				uncharacterized LOC130989790
Periderm.2Y_2	LOC130989803	2.10405e-35	0.831974	0.674	0.514	4.20936e-31	294	AT5G38710	AT5G38710	proline dehydrogenase 2%2C mitochondrial-like
Periderm.2Y_2	LOC130989935	5.37766e-78	0.75405	0.9	0.675	1.07585e-73				uncharacterized LOC130989935
Periderm.2Y_2	LOC130990075	3.37108e-29	0.483229	0.725	0.55	6.74419e-25				uncharacterized LOC130990075
Periderm.2Y_2	LOC130990183	1.08125e-20	0.86329	0.347	0.227	2.16315e-16				AAA-ATPase ASD%2C mitochondrial-like
Periderm.2Y_2	LOC130990556	9.1599e-11	0.806291	0.318	0.242	1.83253e-06	768	AT3G14205	AT3G14205	phosphoinositide phosphatase SAC2-like
Periderm.2Y_2	LOC130990874	6.89427e-22	0.652251	0.445	0.303	1.37927e-17				uncharacterized LOC130990874
Periderm.2Y_2	LOC130990879	7.88866e-60	0.666547	0.81	0.536	1.57821e-55				uncharacterized LOC130990879
Periderm.2Y_2	LOC130991174	1.37119e-16	0.408645	0.557	0.433	2.74321e-12	239	GILP	AT5G13190	GSH-induced LITAF domain protein-like
Periderm.2Y_2	LOC130991231	9.37202e-162	1.17848	0.955	0.657	1.87497e-157				endochitinase EP3
Periderm.2Y_2	LOC130991245	1.92797e-82	2.089	0.29	0.086	3.85709e-78	133L	ERF14	AT1G04370	ethylene-responsive transcription factor 1B-like
Periderm.2Y_2	LOC130991317	7.06303e-07	0.301126	0.476	0.408	0.0141303	283	CIPK7	AT3G23000	CBL-interacting serine/threonine-protein kinase 7-like
Periderm.2Y_2	LOC130991447	8.57578e-26	0.951425	0.319	0.189	1.71567e-21	99L	AT2G32030	AT2G32030	uncharacterized LOC130991447
Periderm.2Y_2	LOC130991834	2.02525e-53	0.658798	0.844	0.645	4.05171e-49	928	AMT1%3B3	AT3G24300	ammonium transporter 1 member 1
Periderm.2Y_2	LOC130991845	1.11867e-08	0.367841	0.545	0.468	0.000223801				putative E3 ubiquitin-protein ligase XBAT31
Periderm.2Y_2	LOC130991866	8.7359e-69	1.2674	0.567	0.329	1.7477e-64	564	AT5G59960	AT5G59960	uncharacterized LOC130991866
Periderm.2Y_2	LOC130991909	1.15638e-13	0.325616	0.709	0.61	2.31345e-09				major allergen Pru ar 1-like
Periderm.2Y_2	LOC130991910	3.63414e-30	0.285567	0.986	0.907	7.27046e-26				major allergen Pru ar 1-like
Periderm.2Y_2	LOC130991911	5.64478e-18	0.303415	0.849	0.756	1.12929e-13				major allergen Pru ar 1-like
Periderm.2Y_2	LOC130991912	1.03954e-55	1.18046	0.53	0.309	2.07971e-51				major allergen Pru ar 1-like
Periderm.2Y_2	LOC130991969	4.32654e-11	0.622524	0.417	0.336	8.65568e-07				uncharacterized LOC130991969
Periderm.2Y_2	LOC130992056	2.76701e-15	0.631187	0.467	0.357	5.53567e-11	553	AT1G07030	AT1G07030	uncharacterized LOC130992056
Periderm.2Y_2	LOC130992150	2.47573e-11	0.309407	0.676	0.571	4.95295e-07				probable inactive poly [ADP-ribose] polymerase SRO5
Periderm.2Y_2	LOC130992180	3.92524e-22	1.15192	0.255	0.145	7.85284e-18				transcription factor bHLH168-like
Periderm.2Y_2	LOC130992317	1.65318e-54	0.879449	0.652	0.439	3.30735e-50				uncharacterized protein At1g15400-like
Periderm.2Y_2	LOC130992676	1.39906e-29	0.822988	0.446	0.289	2.79896e-25				protein DMP3-like
Periderm.2Y_2	LOC130992739	8.17303e-32	0.820402	0.54	0.382	1.6351e-27				probable inactive poly [ADP-ribose] polymerase SRO3
Periderm.2Y_2	LOC130992882	1.19985e-10	0.752401	0.287	0.209	2.40042e-06				protein CANDIDATE G-PROTEIN COUPLED RECEPTOR 7
Periderm.2Y_2	LOC130992974	1.76383e-35	0.947792	0.512	0.342	3.52872e-31	191	VIP1	AT1G43700	transcription factor VIP1-like
Periderm.2Y_2	LOC130993134	2.20609e-14	0.326634	0.597	0.482	4.41351e-10	69L	ERD10	AT1G20450	dehydrin ERD14-like
Periderm.2Y_2	LOC130993160	2.486e-24	0.471653	0.789	0.659	4.97348e-20	101	AT1G28190	AT1G28190	uncharacterized LOC130993160
Periderm.2Y_2	LOC130993283	2.03194e-10	0.41799	0.502	0.425	4.06511e-06	375	ARFB1C	AT3G03120	uncharacterized LOC130993283
Periderm.2Y_2	LOC130993341	2.96516e-35	0.385117	0.976	0.89	5.9321e-31	115	AT2G46690	AT2G46690	auxin-responsive protein SAUR32-like
Periderm.2Y_2	LOC130993407	1.34649e-09	0.451579	0.391	0.31	2.6938e-05	342	AT5G53310	AT5G53310	uncharacterized LOC130993407
Periderm.2Y_2	LOC130993419	1.9702e-32	0.34555	0.906	0.75	3.94158e-28				uncharacterized LOC130993419
Periderm.2Y_2	LOC130993697	7.25116e-10	0.304616	0.539	0.444	1.45067e-05	125	ZFP5	AT1G10480	zinc finger protein 5
Periderm.2Y_2	LOC130993915	8.77315e-34	1.02009	0.424	0.256	1.75516e-29				uncharacterized LOC130993915
Periderm.2Y_2	LOC130993975	3.91399e-15	0.453092	0.456	0.347	7.83034e-11				cytochrome P450 71AU50-like
Periderm.2Y_2	LOC130994314	1.6571e-37	0.626021	0.821	0.688	3.3152e-33				uncharacterized protein At1g76070-like
Periderm.2Y_2	LOC130994415	7.44663e-51	0.672533	0.62	0.395	1.48977e-46	1200L	NADP-ME2	AT5G11670	NADP-dependent malic enzyme-like
Periderm.2Y_2	LOC130994537	2.51866e-35	0.906558	0.503	0.339	5.03883e-31	191	MUB5	AT1G77870	membrane-anchored ubiquitin-fold protein 6-like
Periderm.2Y_2	LOC130994842	1.83816e-45	0.949192	0.426	0.234	3.67742e-41	1340	NADP-ME2	AT5G11670	NADP-dependent malic enzyme-like
Periderm.2Y_2	LOC130994866	1.73244e-55	0.4788	0.912	0.776	3.46591e-51				ATP-dependent 6-phosphofructokinase 6-like
Periderm.2Y_2	LOC130994868	1.89969e-41	0.900839	0.536	0.346	3.80053e-37				BTB/POZ domain-containing protein At5g41330
Periderm.2Y_2	LOC130994872	6.00768e-10	0.251336	0.617	0.515	1.2019e-05	99L	AT1G63720	AT1G63720	uncharacterized protein At1g76660-like
Periderm.2Y_2	LOC130995019	1.62562e-10	0.326793	0.566	0.482	3.25222e-06				uncharacterized LOC130995019
Periderm.2Y_2	LOC130995059	1.14286e-09	0.290209	0.61	0.51	2.2864e-05				protein ALP1-like
Periderm.2Y_2	LOC130995417	5.18022e-34	0.774233	0.609	0.447	1.03635e-29	53	bZIP1	AT5G49450	bZIP transcription factor 53
Periderm.2Y_2	LOC130995467	6.61069e-50	0.929754	0.53	0.309	1.32254e-45				heat shock 22 kDa protein%2C mitochondrial-like
Periderm.2Y_2	LOC130995508	1.29322e-31	0.879778	0.478	0.317	2.58722e-27	610	AT1G13000	AT1G13000	uncharacterized LOC130995508
Periderm.2Y_2	LOC130995555	1.69304e-125	1.12138	0.817	0.503	3.38709e-121				probable carboxylesterase 16
Periderm.2Y_2	LOC130995574	8.02018e-31	0.368671	0.928	0.84	1.60452e-26	1050	GAPC2	AT1G13440	glyceraldehyde-3-phosphate dehydrogenase%2C cytosolic
Periderm.2Y_2	LOC130995808	3.34231e-12	0.304099	0.539	0.438	6.68662e-08	357	AT1G14260	AT1G14260	uncharacterized LOC130995808
Periderm.2Y_2	LOC130995815	3.47572e-25	0.762451	0.514	0.368	6.95353e-21	375	NAP	AT1G69490	NAC domain-containing protein 2-like
Periderm.2Y_2	LOC130995825	1.48466e-95	1.28831	0.682	0.394	2.97022e-91	82L	AT1G14200	AT1G14200	E3 ubiquitin-protein ligase MPSR1-like
Periderm.2Y_2	LOC130996061	6.40937e-41	0.339516	0.996	0.956	1.28226e-36				uncharacterized LOC130996061
Periderm.2Y_2	LOC130996577	4.946e-09	0.426253	0.462	0.373	9.89498e-05				GDSL esterase/lipase At5g03610-like
Periderm.2Y_2	LOC130996652	1.14168e-30	0.411735	0.886	0.701	2.28404e-26	49	AT3G52710	AT3G52710	uncharacterized LOC130996652
Periderm.2Y_2	LOC130996666	1.77814e-63	1.20003	0.552	0.321	3.55734e-59				caffeoylshikimate esterase-like
Periderm.2Y_2	LOC130996751	1.30567e-116	0.786867	0.936	0.761	2.61212e-112	348	SYP122	AT3G52400	syntaxin-121-like
Periderm.2Y_2	LOC130996777	1.1747e-13	0.488399	0.417	0.303	2.3501e-09				uncharacterized LOC130996777
Periderm.2Y_2	LOC130996783	2.04542e-39	0.444221	0.946	0.836	4.09208e-35				uncharacterized LOC130996783
Periderm.2Y_2	LOC130996834	1.78824e-09	0.789094	0.306	0.237	3.57755e-05	639	AT2G38000	AT2G38000	uncharacterized LOC130996834
Periderm.2Y_2	LOC130996870	4.84508e-23	1.06797	0.367	0.245	9.69307e-19				serine/arginine-rich splicing factor SR30-like
Periderm.2Y_2	LOC130996876	1.39012e-37	0.328705	0.968	0.852	2.78108e-33	250	AT3G05500	AT3G05500	REF/SRPP-like protein At3g05500
Periderm.2Y_2	LOC130997072	3.16584e-07	0.501963	0.318	0.255	0.00633359	538	AT5G06370	AT5G06370	protein LEAD-SENSITIVE 1
Periderm.2Y_2	LOC130997158	1.68065e-28	0.526938	0.614	0.452	3.36232e-24				60S ribosomal protein L10-like
Periderm.2Y_2	LOC130997323	6.78261e-31	0.896165	0.439	0.281	1.35693e-26	150	AT2G46600	AT2G46600	calcium-binding protein KIC
Periderm.2Y_2	LOC130997405	1.82814e-114	0.657187	0.996	0.911	3.65738e-110				uncharacterized LOC130997405
Periderm.2Y_2	LOC130997443	1.08227e-86	1.11283	0.75	0.447	2.16519e-82				zinc finger protein ZAT12-like
Periderm.2Y_2	LOC130997578	5.63923e-10	0.729299	0.314	0.239	1.12819e-05	1810	AT3G09440	AT3G09440	heat shock cognate 70 kDa protein 2-like
Periderm.2Y_2	LOC130997603	4.14082e-31	0.903366	0.475	0.326	8.28413e-27	631	RAB8	AT3G53610	ras-related protein RABE1c-like
Periderm.2Y_2	LOC130997663	2.10245e-45	1.70375	0.284	0.127	4.20616e-41				GEM-like protein 5
Periderm.2Y_2	LOC130997711	1.06199e-21	0.70485	0.346	0.22	2.12462e-17	424	JKD	AT5G03150	zinc finger protein JACKDAW-like
Periderm.2Y_2	LOC130997841	7.8404e-53	1.36518	0.428	0.229	1.56855e-48				alpha carbonic anhydrase 7-like
Periderm.2Y_2	LOC130997857	1.33049e-52	0.77525	0.792	0.562	2.66178e-48	242L	UGT73C1	AT2G36750	UDP-glycosyltransferase 73C4-like
Periderm.2Y_2	LOC130997858	3.13194e-48	1.09615	0.474	0.266	6.26576e-44	221	AT2G36780	AT2G36780	UDP-glycosyltransferase 73C4-like
Periderm.2Y_2	LOC130998001	7.11228e-16	0.332952	0.726	0.588	1.42288e-11				uncharacterized LOC130998001
Periderm.2Y_2	LOC130998254	4.03893e-23	0.868123	0.433	0.308	8.08029e-19	663	RD21A	AT1G47128	low-temperature-induced cysteine proteinase-like
Periderm.2Y_2	LOC130998685	1.58802e-16	0.407378	0.621	0.5	3.17698e-12				probable strigolactone esterase DAD2
Periderm.2Y_2	LOC130998862	2.04029e-23	0.615523	0.538	0.381	4.0818e-19				E3 ubiquitin-protein ligase ATL31-like
Periderm.2Y_2	LOC130998908	7.10613e-92	1.15356	0.71	0.438	1.42165e-87	280	AT1G01390	AT1G01390	hydroquinone glucosyltransferase-like
Periderm.2Y_2	LOC130998958	1.37636e-06	0.618129	0.266	0.209	0.0275354	299	AT2G46170	AT2G46170	reticulon-like protein B5
Periderm.2Y_2	LOC130999606	2.66396e-14	0.542122	0.373	0.273	5.32953e-10	128	AT1G55535	AT1G55535	uncharacterized LOC130999606
Periderm.2Y_2	LOC130999732	6.17649e-17	0.323281	0.902	0.796	1.23567e-12	345L	AT3G59845	AT3G59845	2-alkenal reductase (NADP(+)-dependent)-like
Periderm.2Y_2	LOC131000031	1.13539e-26	1.26291	0.287	0.163	2.27145e-22				bifunctional TH2 protein%2C mitochondrial-like
Periderm.2Y_2	LOC131000034	1.03049e-14	0.955797	0.264	0.175	2.06159e-10				uncharacterized LOC131000034
Periderm.2Y_2	LOC131000067	4.29083e-09	0.588701	0.324	0.252	8.58424e-05	164	GATA10	AT1G08000	GATA transcription factor 11-like
Periderm.2Y_2	LOC131000092	6.09982e-16	0.856996	0.374	0.279	1.22033e-11	351	VPS24.2	AT3G45000	vacuolar protein sorting-associated protein 24 homolog 1
Periderm.2Y_2	LOC131000222	3.66615e-69	0.637092	0.885	0.585	7.33449e-65	94	AT2G27310	AT2G27310	F-box protein At2g27310-like
Periderm.2Y_2	LOC131000225	8.55843e-113	0.84856	0.943	0.769	1.7122e-108	422	NIT1	AT3G44310	bifunctional nitrilase/nitrile hydratase NIT4B-like
Periderm.2Y_2	LOC131000255	2.26372e-15	0.456049	0.344	0.235	4.52881e-11				E3 ubiquitin-protein ligase PUB22-like
Periderm.2Y_2	LOC131000261	4.67449e-09	0.81549	0.328	0.264	9.35178e-05	519	AT1G08410	AT1G08410	GTPase LSG1-1-like
Periderm.2Y_2	LOC131000389	1.59302e-20	0.317522	0.839	0.681	3.18699e-16	255	WRKY23	AT2G47260	WRKY transcription factor 23
Periderm.2Y_2	LOC131000413	2.24072e-83	0.620896	0.989	0.896	4.48279e-79				protein SENESCENCE-ASSOCIATED GENE 21%2C mitochondrial-like
Periderm.2Y_2	LOC131000466	2.53031e-145	1.86941	0.591	0.232	5.06214e-141	196L	GSTF7	AT1G02920	glutathione S-transferase APIC-like
Periderm.2Y_2	LOC131000669	3.42707e-153	1.62639	0.655	0.262	6.85619e-149				putative germin-like protein 2-1
Periderm.2Y_2	LOC131000684	2.3256e-06	0.554234	0.339	0.282	0.046526	1620L	AT1G07920	AT1G07920	elongation factor 1-alpha
Periderm.2Y_2	LOC131000694	2.62e-33	0.253246	0.98	0.91	5.24157e-29				putative germin-like protein 2-1
Periderm.2Y_2	LOC131000701	1.7582e-29	0.874201	0.476	0.314	3.51746e-25				putative germin-like protein 2-1
Periderm.2Y_2	LOC131000794	4.52572e-36	0.603176	0.639	0.437	9.05415e-32	108L	RDUF2	AT5G59550	E3 ubiquitin-protein ligase RDUF2-like
Periderm.2Y_2	LOC131000861	3.98599e-18	0.493882	0.421	0.292	7.97438e-14	133	AT1G49560	AT1G49560	transcription factor HHO6-like
Periderm.2Y_2	LOC131000903	4.15875e-17	0.349305	0.867	0.781	8.32e-13	228	AT2G15130	AT2G15130	uncharacterized LOC131000903
Periderm.2Y_2	LOC131000904	3.35281e-16	0.468365	0.554	0.414	6.70764e-12	49L	AT1G49900	AT1G49900	zinc finger protein 1-like
Periderm.2Y_2	LOC131001088	5.18356e-12	0.2546	0.663	0.561	1.03702e-07	215	IBR10	AT4G14430	enoyl-CoA delta isomerase 2%2C peroxisomal-like
Periderm.2Y_2	LOC131001205	6.47887e-21	1.34414	0.268	0.163	1.29616e-16	470	XBAT35	AT3G23280	putative E3 ubiquitin-protein ligase XBAT35
Periderm.2Y_2	LOC131001287	9.90537e-30	0.905478	0.439	0.288	1.98167e-25				uncharacterized LOC131001287
Periderm.2Y_2	LOC131001356	4.96738e-49	1.06196	0.567	0.362	9.93773e-45				auxin-induced protein PCNT115-like
Periderm.2Y_2	LOC131001359	8.71618e-34	1.08212	0.288	0.146	1.74376e-29				auxin-induced protein PCNT115-like
Periderm.2Y_2	LOC131001361	4.16755e-18	0.364727	0.573	0.437	8.33759e-14				auxin-induced protein PCNT115-like
Periderm.2Y_2	LOC131001364	9.24652e-20	0.269875	0.767	0.621	1.84986e-15	527	AT2G43120	AT2G43120	pirin-like protein
Periderm.2Y_2	LOC131001478	2.20741e-85	1.09795	0.744	0.485	4.41615e-81				classical arabinogalactan protein 4-like
Periderm.2Y_2	LOC131001563	5.64049e-21	0.620974	0.491	0.359	1.12844e-16	572	PIRL4	AT4G35470	plant intracellular Ras-group-related LRR protein 4-like
Periderm.2Y_2	LOC131001598	3.93548e-67	1.21177	0.56	0.329	7.87332e-63	474	CST	AT4G35600	probable serine/threonine-protein kinase PIX13
Periderm.2Y_2	LOC131001622	5.92528e-08	0.729499	0.254	0.191	0.00118541				H/ACA ribonucleoprotein complex subunit 4
Periderm.2Y_2	LOC131001761	5.68837e-52	1.66238	0.294	0.122	1.13802e-47	161	AT1G66360	AT1G66360	protein C2-DOMAIN ABA-RELATED 5-like
Periderm.2Y_2	LOC131001828	1.41145e-43	0.696786	0.827	0.68	2.82375e-39	83	PSK4	AT3G49780	phytosulfokines 3-like
Periderm.2Y_2	LOC131001866	1.10061e-37	0.584703	0.661	0.468	2.20188e-33				zeatin O-glucosyltransferase-like
Periderm.2Y_2	LOC131001959	2.96385e-31	0.568969	0.645	0.482	5.92948e-27				uncharacterized LOC131001959
Periderm.2Y_2	LOC131001997	1.84875e-24	0.735384	0.411	0.271	3.69861e-20				protein VAPYRIN-like
Periderm.2Y_2	LOC131002017	2.72627e-20	0.810575	0.47	0.345	5.45418e-16	183L	PYL6	AT2G40330	abscisic acid receptor PYL4-like
Periderm.2Y_2	LOC131002339	9.70162e-10	0.439685	0.45	0.371	1.94091e-05	96	ERD15	AT2G41430	protein EARLY RESPONSIVE TO DEHYDRATION 15-like
Periderm.2Y_2	LOC131002469	5.21977e-54	1.37299	0.449	0.246	1.04427e-49				uncharacterized LOC131002469
Periderm.2Y_2	LOC131002567	8.52414e-18	0.588326	0.512	0.395	1.70534e-13	207	AT3G10250	AT3G10250	uncharacterized LOC131002567
Periderm.2Y_2	LOC131003068	1.31066e-11	0.579832	0.329	0.24	2.62211e-07				uncharacterized LOC131003068
Periderm.2Y_2	LOC131003119	2.83631e-33	0.302508	0.975	0.894	5.67433e-29	359	AT1G55240	AT1G55240	uncharacterized LOC131003119
Periderm.2Y_2	LOC131003346	2.45324e-12	0.522404	0.4	0.306	4.90795e-08				omega-3 fatty acid desaturase%2C chloroplastic-like
Periderm.2Y_2	LOC131003492	3.02804e-32	1.01257	0.267	0.129	6.0579e-28				putative germin-like protein 2-1
Periderm.2Y_2	LOC131003941	1.85603e-23	0.366517	0.706	0.513	3.71318e-19				calmodulin-binding protein 25
Periderm.2Y_2	LOC131003950	1.25632e-80	1.29901	0.598	0.332	2.5134e-76				uncharacterized LOC131003950
Periderm.2Y_2	LOC131004119	8.92345e-29	0.390372	0.821	0.691	1.78522e-24	176	ELF4-L4	AT1G17455	protein ELF4-LIKE 4-like
Periderm.2Y_2	LOC131004341	3.10472e-75	1.21837	0.62	0.377	6.21131e-71				reticulon-like protein B2
Periderm.2Y_2	LOC131004743	7.65149e-37	0.760607	0.571	0.395	1.53076e-32	1050	NQR	AT1G49670	uncharacterized LOC131004743
Periderm.2Y_2	LOC131004773	2.08117e-76	1.20083	0.621	0.377	4.16359e-72				uncharacterized LOC131004773
Periderm.2Y_2	LOC131004787	5.70472e-38	0.933378	0.391	0.213	1.14129e-33				ethylene-responsive transcription factor ERF109-like
Periderm.2Y_2	LOC131004798	8.68896e-13	0.607416	0.408	0.306	1.73831e-08	353	AT1G49450	AT1G49450	protein JINGUBANG-like
Periderm.2Y_2	LOC131004823	9.7566e-13	0.436791	0.382	0.282	1.9519e-08				E3 ubiquitin-protein ligase AIP2-like
Periderm.2Y_2	LOC131005050	1.32818e-27	0.514432	0.732	0.588	2.65716e-23	225	J8	AT1G80920	chaperone protein dnaJ 8%2C chloroplastic
Periderm.2Y_2	LOC131005204	1.1734e-22	0.418246	0.54	0.377	2.3475e-18				probable protein S-acyltransferase 23
Periderm.2Y_2	LOC131005493	9.2391e-26	0.483967	0.7	0.544	1.84837e-21	120	GATA3	AT4G34680	GATA transcription factor 5-like
Periderm.2Y_2	LOC131005522	1.29214e-13	0.645439	0.435	0.332	2.58506e-09	1140	ADC2	AT4G34710	arginine decarboxylase-like
Periderm.2Y_2	LOC131005597	2.21699e-08	0.450796	0.418	0.345	0.00044353	99	AT4G38710	AT4G38710	eukaryotic translation initiation factor 4B3
Periderm.2Y_2	LOC131005688	1.56647e-16	0.267104	0.955	0.83	3.13387e-12	305	HSPRO2	AT2G40000	nematode resistance protein-like HSPRO2
Periderm.2Y_2	LOC131005695	1.06172e-09	0.386704	0.365	0.282	2.12408e-05	859	FAD7	AT3G11170	omega-3 fatty acid desaturase%2C chloroplastic-like
Periderm.2Y_2	LOC131005710	4.36398e-81	0.948894	0.72	0.436	8.73058e-77	179	AT2G40095	AT2G40095	uncharacterized LOC131005710
Periderm.2Y_2	LOC131005770	4.43218e-08	0.281303	0.432	0.352	0.000886702	397	CBSX6	AT1G65320	CBS domain-containing protein CBSX6
Periderm.2Y_2	LOC131005880	1.51816e-71	0.662178	0.979	0.849	3.03723e-67	1680	HSP70	AT3G12580	heat shock cognate 70 kDa protein 2-like
Periderm.2Y_2	LOC131005884	6.93655e-08	0.385183	0.323	0.253	0.00138773				wall-associated receptor kinase-like 20
Periderm.2Y_2	LOC131005902	3.94607e-12	0.322279	0.596	0.48	7.89452e-08	855	PROT2	AT3G55740	proline transporter 2-like
Periderm.2Y_2	LOC131005923	3.51047e-11	0.429675	0.469	0.372	7.02304e-07	887	PROT1	AT2G39890	proline transporter 2-like
Periderm.2Y_2	LOC131006008	2.15439e-37	0.946597	0.518	0.336	4.31006e-33				zinc finger protein ZAT12-like
Periderm.2Y_2	LOC131006018	3.35302e-14	0.746938	0.289	0.195	6.70805e-10				17.3 kDa class I heat shock protein-like
Periderm.2Y_2	LOC131006019	1.79989e-15	0.472696	0.467	0.35	3.60086e-11				17.3 kDa class I heat shock protein-like
Periderm.2Y_2	LOC131006151	5.95614e-18	0.512162	0.599	0.463	1.19159e-13	161	AT5G04760	AT5G04760	transcription factor SRM1-like
Periderm.2Y_2	LOC131006292	1.74511e-10	0.634329	0.317	0.236	3.49126e-06	141L	NAC050	AT3G10480	NAC domain-containing protein 78-like
Periderm.2Y_2	LOC131006404	1.89957e-09	0.616248	0.28	0.207	3.80027e-05				adenine/guanine permease AZG1
Periderm.2Y_2	LOC131006556	3.62052e-38	0.274809	0.996	0.971	7.24321e-34				60S ribosomal protein L10
Periderm.2Y_2	LOC131006655	6.34603e-39	0.450186	0.913	0.761	1.26959e-34	169L	WRKY25	AT2G30250	probable WRKY transcription factor 26
Periderm.2Y_2	LOC131007106	2.96153e-32	0.361985	0.929	0.752	5.92484e-28				F-box protein At1g30200-like
Periderm.2Y_2	LOC131007916	1.23228e-72	0.626601	0.901	0.664	2.4653e-68				uncharacterized LOC131007916
Periderm.2Y_2	LOC131008122	2.56883e-44	0.988171	0.486	0.276	5.13919e-40	215	MAPKKK15	AT5G55090	mitogen-activated protein kinase kinase kinase 18
Periderm.2Y_2	LOC131008378	1.37291e-97	1.06598	0.807	0.532	2.74664e-93	55	AT1G53610	AT1G53610	uncharacterized LOC131008378
Periderm.2Y_2	LOC131008559	7.01974e-08	0.705694	0.252	0.188	0.00140437	346	IPK2a	AT5G07370	inositol polyphosphate multikinase beta-like
Periderm.2Y_2	LOC131008633	1.07544e-15	1.02325	0.282	0.187	2.15153e-11	410	ATAF2	AT5G08790	protein ATAF2-like
Periderm.2Y_2	LOC131008691	7.6124e-13	0.474029	0.531	0.429	1.52294e-08	678	RGLG1	AT3G01650	E3 ubiquitin-protein ligase RGLG2-like
Periderm.2Y_2	LOC131008827	2.12425e-18	0.43173	0.602	0.499	4.24977e-14				SNAP25 homologous protein SNAP33-like
Periderm.2Y_2	LOC131008893	4.27136e-72	0.935679	0.757	0.501	8.54528e-68				cytochrome P450 94A2-like
Periderm.2Y_2	LOC131008968	5.52281e-145	1.13483	0.932	0.595	1.10489e-140				12-oxophytodienoate reductase 1-like
Periderm.2Y_2	LOC131008975	6.19032e-74	1.24636	0.569	0.31	1.23844e-69				12-oxophytodienoate reductase 1-like
Periderm.2Y_2	LOC131009017	6.02925e-44	0.371826	0.947	0.676	1.20621e-39				protein SRC2 homolog
Periderm.2Y_2	LOC131009026	7.01681e-71	0.640302	0.919	0.713	1.40378e-66	82	AT1G09250	AT1G09250	transcription factor bHLH149-like
Periderm.2Y_2	LOC131009123	1.98888e-39	1.13923	0.345	0.176	3.97895e-35				cytochrome P450 72A397-like
Periderm.2Y_2	LOC131009219	4.46705e-42	0.919079	0.564	0.382	8.93677e-38				uncharacterized LOC131009219
Periderm.2Y_2	LOC131009231	1.68236e-30	0.826036	0.482	0.313	3.36572e-26				malonyl-coenzyme:anthocyanin 5-O-glucoside-6'''-O-malonyltransferase-like
Periderm.2Y_2	LOC131009301	1.77301e-32	0.559391	0.727	0.527	3.54708e-28				uncharacterized LOC131009301
Periderm.2Y_2	LOC131009471	8.94565e-42	0.551133	0.737	0.492	1.78967e-37	98	AT3G22160	AT3G22160	VQ motif-containing protein 22
Periderm.2Y_2	LOC131009474	1.63441e-43	0.344502	0.998	0.992	3.26979e-39	91	AT3G22240	AT3G22240	protein CYSTEINE-RICH TRANSMEMBRANE MODULE 9-like
Periderm.2Y_2	LOC131009872	2.08651e-18	0.27852	0.937	0.788	4.17428e-14	75	AT1G21010	AT1G21010	uncharacterized LOC131009872
Periderm.2Y_2	LOC131010080	1.95707e-11	0.380282	0.385	0.291	3.91531e-07				GRAS family protein RAM1-like
Periderm.2Y_2	LOC131010245	4.36794e-69	0.526736	0.994	0.858	8.7385e-65				uncharacterized LOC131010245
Periderm.2Y_2	LOC131010408	9.00728e-89	0.79335	0.935	0.684	1.802e-84	326	HOS3-1	AT4G36830	elongation of fatty acids protein 3-like
Periderm.2Y_2	LOC131010443	3.26765e-62	0.854209	0.708	0.465	6.53725e-58				ricin B-like lectin R40G3
Periderm.2Y_2	LOC131010495	2.8882e-45	1.08271	0.412	0.222	5.77813e-41	196L	AT1G19540	AT1G19540	phenylcoumaran benzylic ether reductase TP7-like
Periderm.2Y_2	LOC131010547	3.17576e-44	0.974628	0.419	0.228	6.35343e-40	187L	AT1G19540	AT1G19540	phenylcoumaran benzylic ether reductase TP7-like
Periderm.2Y_2	LOC131010583	2.00073e-07	0.407764	0.412	0.344	0.00400265				AT-hook motif nuclear-localized protein 28
Periderm.2Y_2	LOC131010705	6.91155e-27	0.31667	0.975	0.876	1.38272e-22				uncharacterized LOC131010705
Periderm.2Y_2	LOC131010727	2.15859e-12	0.291107	0.656	0.549	4.31848e-08				uncharacterized LOC131010727
Periderm.2Y_2	LOC131010731	1.45669e-62	0.526864	0.962	0.86	2.91425e-58	104L	CYP81D7	AT2G23190	cytochrome P450 81Q32-like
Periderm.2Y_2	LOC131010753	2.37297e-06	0.252456	0.5	0.429	0.0474736				uncharacterized LOC131010753
Periderm.2Y_2	LOC131010771	5.99462e-31	0.810381	0.552	0.408	1.19928e-26				F-box protein GID2
Periderm.2Y_2	LOC131010905	1.46166e-08	0.356984	0.447	0.367	0.00029242	63	AUF2	AT1G22220	F-box protein AUF2-like
Periderm.2Y_2	LOC131010965	6.18808e-32	0.951247	0.484	0.324	1.23799e-27	511	CK1	AT1G71697	probable choline kinase 1
Periderm.2Y_2	LOC131011042	2.1661e-66	0.592419	0.954	0.829	4.3335e-62	294	AT1G21000	AT1G21000	protein RGF1 INDUCIBLE TRANSCRIPTION FACTOR 1
Periderm.2Y_2	LOC131011576	8.34052e-62	0.644893	0.949	0.823	1.6686e-57	244	AT4G27130	AT4G27130	protein translation factor SUI1 homolog 1
Periderm.2Y_2	LOC131011634	7.33565e-31	0.392734	0.904	0.686	1.46757e-26				ethylene-responsive transcription factor ERF110-like
Periderm.2Y_2	LOC131011795	2.97795e-12	0.29488	0.715	0.6	5.95768e-08	87	emb2170	AT1G21390	uncharacterized LOC131011795
Periderm.2Y_2	LOC131011811	3.57878e-54	0.742718	0.702	0.477	7.15971e-50				probable calcium-binding protein CML44
Periderm.2Y_2	LOC131011859	7.2676e-75	0.84381	0.926	0.731	1.45396e-70	340	NAC032	AT1G77450	NAC domain-containing protein 2-like
Periderm.2Y_2	LOC131012080	2.74247e-29	0.949703	0.445	0.304	5.48659e-25				multiprotein-bridging factor 1b-like
Periderm.2Y_2	LOC131012097	4.62014e-100	1.20108	0.787	0.488	9.24306e-96	296L	GSTU24	AT1G17170	glutathione S-transferase U19-like
Periderm.2Y_2	LOC131012324	4.10359e-18	0.537987	0.466	0.33	8.20965e-14	144	ERF9	AT5G44210	ethylene-responsive transcription factor 4-like
Periderm.2Y_2	LOC131012389	5.01966e-25	1.2796	0.268	0.15	1.00423e-20				equilibrative nucleotide transporter 3-like
Periderm.2Y_2	LOC131012426	1.56362e-29	0.628841	0.624	0.457	3.12817e-25	674	TAT7	AT5G53970	probable aminotransferase TAT2
Periderm.2Y_2	LOC131012619	5.48542e-09	0.475132	0.327	0.253	0.000109741				zinc finger protein CONSTANS-LIKE 2-like
Periderm.2Y_2	LOC131012872	7.89712e-17	0.748562	0.359	0.247	1.5799e-12				E3 ubiquitin-protein ligase RMA1H1-like
Periderm.2Y_2	LOC131012899	2.08234e-103	0.949401	0.859	0.579	4.16593e-99				sigma factor binding protein 1%2C chloroplastic-like
Periderm.2Y_2	LOC131012932	4.30186e-75	1.2773	0.536	0.267	8.60629e-71				NAD(P)H dehydrogenase (quinone) FQR1-like
Periderm.2Y_2	LOC131013300	1.16425e-13	0.513343	0.433	0.325	2.32919e-09	111	RMA3	AT4G27470	E3 ubiquitin-protein ligase RMA1H1-like
Periderm.2Y_2	LOC131013484	5.04914e-09	0.344221	0.371	0.291	0.000101013				sodium/calcium exchanger NCL2-like
Periderm.2Y_2	LOC131013529	8.98853e-26	0.309193	0.85	0.709	1.79824e-21	176	WRKY65	AT1G29280	probable WRKY transcription factor 65
Periderm.2Y_2	LOC131013550	4.44457e-81	0.788091	0.866	0.621	8.89181e-77	661	AT4G18950	AT4G18950	integrin-linked protein kinase 1-like
Periderm.2Y_2	LOC131013581	1.74652e-08	0.710882	0.277	0.211	0.000349408	226	WRKY71	AT1G29860	WRKY transcription factor 71
Periderm.2Y_2	LOC131014178	8.76859e-45	1.22962	0.435	0.251	1.75424e-40	152	ERF15	AT2G31230	ethylene-response factor C3-like
Periderm.2Y_2	LOC131014338	3.91606e-24	0.383077	0.768	0.626	7.83447e-20				uncharacterized LOC131014338
Periderm.2Y_2	LOC131014352	7.87999e-88	0.981725	0.75	0.452	1.57647e-83	142	RCI2A	AT3G05880	hydrophobic protein RCI2A
Periderm.2Y_2	LOC131014384	8.13221e-16	0.379156	0.666	0.555	1.62693e-11	145	WDL1	AT3G04630	protein WVD2-like 2
Periderm.2Y_2	LOC131014400	7.02142e-25	0.958919	0.365	0.231	1.4047e-20	1360	ALA1	AT5G04930	phospholipid-transporting ATPase 1
Periderm.2Y_2	LOC131014580	2.50451e-65	0.796273	0.816	0.551	5.01052e-61	242	HSFB2A	AT5G62020	heat stress transcription factor B-2b-like
Periderm.2Y_2	LOC131014638	8.01769e-09	0.291881	0.579	0.496	0.000160402	727	AT1G77810	AT1G77810	beta-1%2C3-galactosyltransferase 7-like
Periderm.2Y_2	LOC131014669	3.23789e-55	0.801145	0.746	0.536	6.47772e-51				eukaryotic peptide chain release factor subunit 1-3-like
Periderm.2Y_2	LOC131014751	1.49153e-23	0.727502	0.505	0.362	2.98395e-19				auxin-responsive protein SAUR32-like
Periderm.2Y_2	LOC131014865	5.57801e-150	1.02951	0.986	0.692	1.11594e-145				uncharacterized LOC131014865
Periderm.2Y_2	LOC131014917	9.49253e-13	0.513083	0.449	0.339	1.89908e-08				F-box/FBD/LRR-repeat protein At1g13570-like
Periderm.2Y_2	LOC131014941	4.77707e-34	0.711851	0.533	0.36	9.55702e-30				protein RGF1 INDUCIBLE TRANSCRIPTION FACTOR 1-like
Periderm.2Y_2	LOC131015006	1.64098e-07	0.474159	0.367	0.295	0.00328295	202	COL4	AT5G24930	zinc finger protein CONSTANS-LIKE 4-like
Periderm.2Y_2	LOC131015051	3.2194e-58	0.526826	0.832	0.538	6.44073e-54	213	WRKY17	AT2G24570	probable WRKY transcription factor 17
Periderm.2Y_2	LOC131015061	2.39289e-08	0.382602	0.402	0.323	0.000478721				probable E3 ubiquitin-protein ligase RHG1A
Periderm.2Y_2	LOC131015062	5.17389e-85	1.26719	0.646	0.382	1.03509e-80	379	FZF	AT2G24500	cytoplasmic 60S subunit biogenesis factor REI1 homolog 1-like
Periderm.2Y_2	LOC131015072	4.2923e-25	0.707134	0.578	0.439	8.58718e-21				gamma-glutamylcyclotransferase 2-1-like
Periderm.2Y_2	LOC131015176	5.57839e-144	1.45503	0.784	0.428	1.11601e-139				EG45-like domain containing protein
Periderm.2Y_2	LOC131015370	1.60141e-26	0.567543	0.66	0.499	3.20378e-22	504	AT5G12010	AT5G12010	protein ANTAGONIST OF LIKE HETEROCHROMATIN PROTEIN 1
Periderm.2Y_2	LOC131015479	6.50575e-23	0.376118	0.941	0.847	1.30154e-18	111L	ERF6	AT4G17490	ethylene-responsive transcription factor 1A-like
Periderm.2Y_2	LOC131015524	2.21974e-38	0.769675	0.606	0.415	4.4408e-34				uncharacterized LOC131015524
Periderm.2Y_2	LOC131015704	2.88229e-28	0.546366	0.715	0.57	5.76631e-24	550	AT4G11570	AT4G11570	5-amino-6-(5-phospho-D-ribitylamino)uracil phosphatase%2C chloroplastic
Periderm.2Y_2	LOC131015956	6.80113e-10	0.562239	0.386	0.302	1.36063e-05				S-adenosyl-L-methionine-dependent uroporphyrinogen III methyltransferase%2C chloroplastic
Periderm.2Y_2	LOC131015995	1.12011e-37	0.574135	0.578	0.372	2.24089e-33	484	SRG3	AT3G02040	glycerophosphodiester phosphodiesterase GDPD1%2C chloroplastic-like
Periderm.2Y_2	LOC131016005	2.83241e-75	0.537696	0.997	0.87	5.66652e-71				GEM-like protein 5
Periderm.2Y_2	LOC131016014	6.06847e-09	0.434678	0.265	0.191	0.000121406				monothiol glutaredoxin-S7%2C chloroplastic
Periderm.2Y_2	LOC131016131	8.3404e-21	0.473844	0.453	0.306	1.66858e-16				probable calcium-binding protein CML31
Periderm.2Y_2	LOC131016195	1.23584e-27	1.06991	0.375	0.238	2.47243e-23	356	AT1G03290	AT1G03290	uncharacterized LOC131016195
Periderm.2Y_2	LOC131016449	3.72487e-11	0.74876	0.282	0.203	7.45198e-07	225	PRA1.B5	AT5G01640	PRA1 family protein B4-like
Periderm.2Y_2	LOC131016546	2.23724e-13	0.475626	0.549	0.442	4.47583e-09				uncharacterized LOC131016546
Periderm.2Y_2	LOC131016549	9.05298e-21	0.609795	0.398	0.267	1.81114e-16	174	AT2G38250	AT2G38250	trihelix transcription factor GT-3b
Periderm.2Y_2	LOC131016620	1.00166e-66	1.77633	0.438	0.222	2.00391e-62				probable glutathione S-transferase
Periderm.2Y_2	LOC131016661	1.11557e-13	0.536041	0.452	0.357	2.23182e-09	868	ORP3B	AT3G09300	oxysterol-binding protein-related protein 3A-like
Periderm.2Y_2	LOC131016673	1.7159e-28	0.68576	0.533	0.376	3.43282e-24	375	PLL5	AT1G07630	probable protein phosphatase 2C 4
Periderm.2Y_2	LOC131016690	2.39058e-32	0.620311	0.609	0.443	4.78259e-28	302	AT1G07660	AT1G07660	histone H4
Periderm.2Y_2	LOC131016729	1.23576e-31	1.28397	0.319	0.176	2.47227e-27				exocyst complex component EXO70H1-like
Periderm.2Y_2	LOC131016759	1.84592e-09	0.414074	0.405	0.326	3.69295e-05	942	AT5G02870	AT5G02870	60S ribosomal protein L4
Periderm.2Y_2	LOC131016891	5.88e-20	0.82079	0.447	0.329	1.17635e-15				early nodulin-like protein 18
Periderm.2Y_2	LOC131017782	2.55737e-45	0.489555	0.971	0.837	5.11628e-41				B2 protein-like
Periderm.2Y_2	LOC131017794	1.83558e-49	0.458979	0.987	0.942	3.67227e-45				cysteine-rich and transmembrane domain-containing protein WIH2
Periderm.2Y_2	LOC131017889	2.09365e-09	0.76514	0.306	0.236	4.18856e-05	50L	AT5G41810	AT5G41810	uncharacterized LOC131017889
Periderm.2Y_2	LOC131018390	3.1107e-25	0.30891	0.795	0.582	6.22326e-21	147	XYP1	AT5G64080	non-specific lipid transfer protein GPI-anchored 11-like
Periderm.2Y_2	LOC131019491	6.35664e-14	0.421544	0.499	0.388	1.27171e-09				uncharacterized LOC131019491
Periderm.2Y_2	LOC131019588	2.42602e-63	0.898701	0.679	0.458	4.85349e-59				mitochondrial import inner membrane translocase subunit TIM14-2-like
Periderm.2Y_2	LOC131019608	3.37409e-37	0.649481	0.698	0.514	6.75021e-33	378	AT4G24805	AT4G24805	uncharacterized LOC131019608
Periderm.2Y_2	LOC131019702	5.31853e-77	0.968839	0.709	0.421	1.06402e-72	123	AT5G63130	AT5G63130	protein PAL OF QUIRKY-like
Periderm.2Y_2	LOC131019824	3.21471e-13	0.387364	0.414	0.309	6.43135e-09	264	TH9	AT3G08710	thioredoxin H9
Periderm.2Y_2	LOC131019961	3.18572e-14	0.61476	0.409	0.305	6.37336e-10				uncharacterized LOC131019961
Periderm.2Y_2	LOC131019981	1.32086e-06	0.42469	0.382	0.318	0.0264252	164L	AT3G55720	AT3G55720	uncharacterized LOC131019981
Periderm.2Y_2	LOC131020180	2.04816e-44	0.724019	0.717	0.513	4.09755e-40				pleiotropic drug resistance protein 2-like
Periderm.2Y_2	LOC131020491	6.25044e-82	1.16461	0.762	0.532	1.25046e-77				polyubiquitin-like
Periderm.2Y_2	LOC131020510	1.06749e-22	1.10805	0.312	0.198	2.13561e-18	1110	MAT3	AT2G36880	S-adenosylmethionine synthase 3
Periderm.2Y_2	LOC131020513	2.39114e-20	1.1681	0.252	0.147	4.78371e-16	1020	AXS1	AT2G27860	UDP-D-apiose/UDP-D-xylose synthase 2
Periderm.2Y_2	LOC131020515	2.05438e-25	0.768812	0.408	0.262	4.10999e-21	61	AT2G36950	AT2G36950	heavy metal-associated isoprenylated plant protein 6-like
Periderm.2Y_2	LOC131020568	2.64715e-52	0.514881	0.948	0.762	5.29589e-48	870	UBQ3	AT5G03240	polyubiquitin-like
Periderm.2Y_2	LOC131020721	3.99726e-10	0.365038	0.409	0.32	7.99691e-06	96	AT2G27830	AT2G27830	uncharacterized protein At4g22758-like
Periderm.2Y_2	LOC131021066	4.3722e-41	1.5436	0.352	0.192	8.74703e-37	762	CIPK1	AT3G17510	CBL-interacting serine/threonine-protein kinase 1-like
Periderm.2Y_2	LOC131021433	6.14275e-14	0.363313	0.59	0.477	1.22892e-09				protein TIFY 10A-like
Periderm.2Y_2	LOC131021477	1.22718e-114	1.40048	0.766	0.472	2.4551e-110				cysteine proteinase mucunain-like
Periderm.2Y_2	LOC131021725	2.33403e-36	0.911791	0.373	0.204	4.66946e-32				uncharacterized LOC131021725
Periderm.2Y_2	LOC131021804	5.41269e-13	0.447926	0.454	0.352	1.08286e-08	90	AT1G78020	AT1G78020	FCS-Like Zinc finger 7
Periderm.2Y_2	LOC131021871	4.32408e-53	0.308382	0.997	0.984	8.65075e-49	361L	CAD6	AT4G37970	8-hydroxygeraniol dehydrogenase-like
Periderm.2Y_2	LOC131021872	3.83917e-29	0.502635	0.727	0.585	7.68063e-25	558	CAD6	AT4G37970	8-hydroxygeraniol dehydrogenase-like
Periderm.2Y_2	LOC131021874	3.59098e-77	0.545474	0.963	0.845	7.18412e-73	351L	CAD6	AT4G37970	8-hydroxygeraniol dehydrogenase-like
Periderm.2Y_2	LOC131021875	4.28132e-139	0.853051	0.986	0.811	8.56521e-135	345L	CAD6	AT4G37970	probable mannitol dehydrogenase
Periderm.2Y_2	LOC131021877	1.17646e-124	0.562917	1	0.986	2.35363e-120	351L	CAD6	AT4G37970	8-hydroxygeraniol dehydrogenase-like
Periderm.2Y_2	LOC131021878	2.46553e-81	0.945193	0.733	0.461	4.93253e-77	361L	CAD6	AT4G37970	8-hydroxygeraniol dehydrogenase-like
[truncated: 1,558 more rows]

## Sheet: Table S7
Pericycle_like		source
LOC131023785	ATL44	PlantCellMarker (tobaccodb.org)
LOC131001827	bZIP6	PlantCellMarker (tobaccodb.org)
LOC130999677	HOL1	PlantCellMarker (tobaccodb.org)
LOC130992271	APT2	PlantCellMarker (tobaccodb.org)
LOC130997330	DAG1	PlantCellMarker (tobaccodb.org)
LOC130997373	AT1G01380	PlantCellMarker (tobaccodb.org)
LOC131001088	AT1G01470	PlantCellMarker (tobaccodb.org)
LOC131005451	CIF2	PlantCellMarker (tobaccodb.org)
LOC130995170	ATL80	PlantCellMarker (tobaccodb.org)
LOC131011789	ACR3	PlantCellMarker (tobaccodb.org)
corker
LOC131016017	WRKY 75	DOI: 10.3390/ijms19061593
epidermis
LOC130989950	AT5G64060	PlantscRNAdb (zju.edu.cn)
LOC130997284	AT5G61580	PlantscRNAdb (zju.edu.cn)
LOC131000677	AT5G60410	PlantscRNAdb (zju.edu.cn)
LOC130992051	AT5G58470	PlantscRNAdb (zju.edu.cn)
LOC131008159	AT5G54730	PlantscRNAdb (zju.edu.cn)
LOC131007793	AT5G54590	PlantscRNAdb (zju.edu.cn)
LOC131013050	AT5G44790	PlantscRNAdb (zju.edu.cn)
LOC131026254	AT5G44790	PlantscRNAdb (zju.edu.cn)
LOC130989732	AT5G38820	PlantscRNAdb (zju.edu.cn)
LOC130988653	AT5G38720	PlantscRNAdb (zju.edu.cn)
LOC131001602	AT5G37370	PlantscRNAdb (zju.edu.cn)
LOC130997467	AT5G27860	PlantscRNAdb (zju.edu.cn)
LOC131015001	AT5G24810	PlantscRNAdb (zju.edu.cn)
LOC131021677	AT5G09880	PlantscRNAdb (zju.edu.cn)
LOC131008566	AT5G07400	PlantscRNAdb (zju.edu.cn)
LOC130997944	AT5G03720	PlantscRNAdb (zju.edu.cn)
LOC130988942	AT4G37310	PlantscRNAdb (zju.edu.cn)
LOC130990933	AT4G37310	PlantscRNAdb (zju.edu.cn)
LOC130988985	AT4G37040	PlantscRNAdb (zju.edu.cn)
LOC130988981	AT4G36980	PlantscRNAdb (zju.edu.cn)
LOC131007624	AT4G27300	PlantscRNAdb (zju.edu.cn)
LOC131014554	AT4G25500	PlantscRNAdb (zju.edu.cn)
LOC130995487	AT4G25230	PlantscRNAdb (zju.edu.cn)
LOC131005115	AT4G24740	PlantscRNAdb (zju.edu.cn)
LOC131004064	AT4G19110	PlantscRNAdb (zju.edu.cn)
LOC130985261	AT4G18140	PlantscRNAdb (zju.edu.cn)
LOC131010302	AT4G10070	PlantscRNAdb (zju.edu.cn)
LOC131016304	AT4G02660	PlantscRNAdb (zju.edu.cn)
LOC130999762	AT3G59660	PlantscRNAdb (zju.edu.cn)
LOC131003590	AT3G28480	PlantscRNAdb (zju.edu.cn)
LOC130995462	AT3G24740	PlantscRNAdb (zju.edu.cn)
LOC131013159	AT3G13870	PlantscRNAdb (zju.edu.cn)
LOC130995468	AT3G07160	PlantscRNAdb (zju.edu.cn)
LOC131008918	AT3G05670	PlantscRNAdb (zju.edu.cn)
LOC131016186	AT2G48110	PlantscRNAdb (zju.edu.cn)
LOC131000378	AT2G47320	PlantscRNAdb (zju.edu.cn)
LOC131022042	AT2G45380	PlantscRNAdb (zju.edu.cn)
LOC131022704	AT2G38310	PlantscRNAdb (zju.edu.cn)
LOC131016549	AT2G38250	PlantscRNAdb (zju.edu.cn)
LOC131022482	AT2G37900	PlantscRNAdb (zju.edu.cn)
LOC131016688	AT2G37570	PlantscRNAdb (zju.edu.cn)
LOC130987214	AT2G24590	PlantscRNAdb (zju.edu.cn)
LOC131015042	AT2G24590	PlantscRNAdb (zju.edu.cn)
LOC131005515	AT2G21160	PlantscRNAdb (zju.edu.cn)
LOC131005514	AT2G21150	PlantscRNAdb (zju.edu.cn)
LOC131014261	AT2G20420	PlantscRNAdb (zju.edu.cn)
LOC131005354	AT2G16365	PlantscRNAdb (zju.edu.cn)
LOC131007585	AT1G80570	PlantscRNAdb (zju.edu.cn)
LOC131007754	AT1G80490	PlantscRNAdb (zju.edu.cn)
LOC130995922	AT1G70750	PlantscRNAdb (zju.edu.cn)
LOC130986358	AT1G68440	PlantscRNAdb (zju.edu.cn)
LOC131001651	AT1G66260	PlantscRNAdb (zju.edu.cn)
LOC131024290	AT1G48110	PlantscRNAdb (zju.edu.cn)
LOC130992776	AT1G32400	PlantscRNAdb (zju.edu.cn)
LOC131026246	AT1G30970	PlantscRNAdb (zju.edu.cn)
LOC130985467	AT1G28420	PlantscRNAdb (zju.edu.cn)
LOC131010674	AT1G27770	PlantscRNAdb (zju.edu.cn)
LOC130986306	AT1G26150	PlantscRNAdb (zju.edu.cn)
LOC131010311	AT1G22870	PlantscRNAdb (zju.edu.cn)
LOC131010898	AT1G22190	PlantscRNAdb (zju.edu.cn)
LOC131011817	AT1G21580	PlantscRNAdb (zju.edu.cn)
LOC130995762	AT1G14330	PlantscRNAdb (zju.edu.cn)
LOC130995808	AT1G14260	PlantscRNAdb (zju.edu.cn)
LOC130986327	AT1G13350	PlantscRNAdb (zju.edu.cn)
LOC130986305	AT1G13210	PlantscRNAdb (zju.edu.cn)
LOC131001310	AT1G04850	PlantscRNAdb (zju.edu.cn)
LOC130999022	AT1G03290	PlantscRNAdb (zju.edu.cn)
LOC131000428	AT1G02840	PlantscRNAdb (zju.edu.cn)
LOC130999081	AT1G01650	PlantscRNAdb (zju.edu.cn)
phellogen
LOC131010806	Salvia miltiorrhiza WUSCHEL-related homeobox 4-like	DOI: 10.1105/tpc.110.076083
LOC131021559	SHR-like	DOI: 10.1093/jxb/erv547

## Sheet: Table S8
timepoint	x	Score	Gene_Name	TAIR_ID	description
T0	LOC131005915	560	AT3G55580	AT3G55580	ultraviolet-B receptor UVR8
T0	LOC130994665	171	DDF1	AT1G12610	dehydration-responsive element-binding protein 1E-like
T0	LOC131003246	187	ECP63	AT2G36640	late embryogenesis abundant protein At3g53040
T0	LOC131001408	446	TPPC	AT1G22210	probable trehalose-phosphate phosphatase J
T0	LOC130992726				protein RESPONSE TO ABA AND SALT 1-like
T0	LOC130985439				ethylene-response factor C3-like
T0	LOC130991469	245	ATECP31	AT3G22500	late embryogenesis abundant protein D-34-like
T0	LOC131026147	117	AT1G26800	AT1G26800	E3 ubiquitin-protein ligase MPSR1-like
T0	LOC131014754				protein LE25-like
T0	LOC130991871	183	AT3G46110	AT3G46110	protein SOSEKI 5-like
T0	LOC131015142				F-box only protein 13
T0	LOC130993519	187L	CBF4	AT5G51990	dehydration-responsive element-binding protein 1A-like
T0	LOC131022902	264	AGC2-1	AT3G25250	serine/threonine-protein kinase OXI1-like
T0	LOC131022358				cytokinin dehydrogenase 9-like
T0	LOC130997440				ethylene-response factor C3-like
T0	LOC131000125	172	AT1G08170	AT1G08170	uncharacterized LOC131000125
T0	LOC131010796				uncharacterized protein At4g06744-like
T0	LOC131004796	732	CYP707A4	AT3G19270	abscisic acid 8'-hydroxylase 4
T0	LOC130985299	321	AT-HSFB2B	AT4G11660	heat stress transcription factor B-2b
T0	LOC131022974	255	AGC2-1	AT3G25250	serine/threonine-protein kinase OXI1-like
T0	LOC131025955				uncharacterized LOC131025955
T0	LOC131005318				transcription factor MYB44-like
T0	LOC131009439				anthocyanidin 3-O-glucosyltransferase 2-like
T0	LOC131005304	895	GH3.1	AT2G14960	probable indole-3-acetic acid-amido synthetase GH3.1
T0	LOC131006015				17.3 kDa class I heat shock protein-like
T0	LOC130994897				heat shock factor protein HSF30-like
T0	LOC131006009				17.8 kDa class I heat shock protein-like
T0	LOC131001176	125	AT5G43410	AT5G43410	ethylene-responsive transcription factor 14-like
T0	LOC131015460	194	HSP17.6A	AT5G12030	17.3 kDa class II heat shock protein-like
T0	LOC131016189	338	EDL3	AT3G63060	EID1-like F-box protein 3
T0	LOC130986609	346	WAT1	AT1G75500	protein WALLS ARE THIN 1
T0	LOC131020692	229	ASG4	AT1G01520	protein REVEILLE 6-like
T0	LOC131025050				uncharacterized LOC131025050
T0	LOC130987886	111L	ORA47	AT1G74930	ethylene-responsive transcription factor ERF016-like
T0	LOC131016328	237	AT-HSFA7B	AT3G63350	heat stress transcription factor A-7a-like
T0	LOC131000409	745	GolS1	AT2G47180	galactinol synthase 1-like
T0	LOC131001493	436	UCP5	AT2G22500	mitochondrial uncoupling protein 5-like
T0	LOC130991249	141L	ERF14	AT1G04370	ethylene-responsive transcription factor ERF095-like
T0	LOC130986351	583	HMT-1	AT3G25900	homocysteine S-methyltransferase 1
T0	LOC130998952	737	SLD2	AT2G46210	delta(8)-fatty-acid desaturase-like
T0	LOC131010573				transcription factor bHLH110
T0	LOC131022982				receptor-like protein 6
T0	LOC130985310	517	AT2G34460	AT2G34460	uncharacterized protein At2g34460%2C chloroplastic
T0	LOC131005293	138	AGP9	AT2G14890	classical arabinogalactan protein 9-like
T0	LOC130989319	256	ADF5	AT2G16700	actin-depolymerizing factor 5-like
T0	LOC131000706	515L	ATMPK13	AT1G07880	mitogen-activated protein kinase 3
T0	LOC131018784				protein PSK SIMULATOR 1-like
T0	LOC131000088	164	AT5G60800	AT5G60800	heavy metal-associated isoprenylated plant protein 3
T0	LOC131001472				transcription factor bHLH94-like
T0	LOC131005994				17.8 kDa class I heat shock protein-like
T0	LOC131002020	171	DREB2C	AT2G40340	dehydration-responsive element-binding protein 2A-like
T0	LOC131004787				ethylene-responsive transcription factor ERF109-like
T0	LOC131006929	846	PAO1	AT5G13700	polyamine oxidase 1-like
T0	LOC131000714	277L	AT1G07870	AT1G07870	probable serine/threonine-protein kinase PBL5
T0	LOC130999379				gibberellin-regulated protein 14-like
T0	LOC131024974				late embryogenesis abundant protein At1g64065
T0	LOC131006790	283	HAI2	AT1G07430	probable protein phosphatase 2C 24
T0	LOC131019949				probable protein phosphatase 2C 25
T0	LOC130985928				uncharacterized LOC130985928
T0	LOC131024351				uncharacterized LOC131024351
T0	LOC131015418	196L	HSFA2	AT2G26150	heat shock factor protein HSF30-like
T0	LOC131024363				uncharacterized LOC131024363
T0	LOC131003315				NAC domain-containing protein 41-like
T0	LOC131001646	337	AT2G17860	AT2G17860	thaumatin-like protein 1
T0	LOC130994644	406L	NYE1	AT4G22920	protein STAY-GREEN homolog%2C chloroplastic-like
T0	LOC131013558				protein S40-3-like
T0	LOC131025263				protein JINGUBANG-like
T0	LOC131022978	49L	AIR12	AT3G07390	auxin-induced in root cultures protein 12-like
T0	LOC131016312	1130	SULTR3%3B2	AT4G02700	sulfate transporter 3.1-like
T0	LOC130988654				transcription factor bHLH35-like
T0	LOC131004836				ethylene-responsive transcription factor ERF017-like
T0	LOC131022836	106L	AT5G48540	AT5G48540	cysteine-rich repeat secretory protein 55-like
T0	LOC131022896	52L	AIR12	AT3G07390	auxin-induced in root cultures protein 12-like
T0	LOC130989296	609	PIP2%3B8	AT2G16850	probable aquaporin PIP2-8
T0	LOC131016418	647	SR1	AT5G01820	CBL-interacting serine/threonine-protein kinase 14-like
T0	LOC130988984				uncharacterized LOC130988984
T0	LOC131006032				class I heat shock protein-like
T0	LOC131012484				ethylene-responsive transcription factor ERF054-like
T0	LOC131021317	150	AT5G57150	AT5G57150	transcription factor bHLH35
T0	LOC130987875				NAC domain-containing protein 83-like
T0	LOC131006024				class I heat shock protein-like
T0	LOC131023636				cyclin-A3-2-like
T0	LOC131003678				uncharacterized LOC131003678
T0	LOC130990161	111	MIZ1	AT2G41660	protein MIZU-KUSSEI 1-like
T0	LOC130991247	115	ERF14	AT1G04370	ethylene-responsive transcription factor ERF098
T0	LOC131009438				putative UDP-glucose flavonoid 3-O-glucosyltransferase 3
T0	LOC131019746				small heat shock protein%2C chloroplastic-like
T0	LOC131015367	830	CYP711A1	AT2G26170	cytochrome P450 711A1
T0	LOC130987054				UDP-glucose flavonoid 3-O-glucosyltransferase 7-like
T0	LOC131009238				malonyl-coenzyme:anthocyanin 5-O-glucoside-6'''-O-malonyltransferase-like
T0	LOC131012164	299L	GSTU24	AT1G17170	glutathione S-transferase U19-like
T0	LOC130993766				uncharacterized LOC130993766
T0	LOC131012561				ethylene-responsive transcription factor ERF054-like
T0	LOC131019086				uncharacterized LOC131019086
T0	LOC131000819				putative germin-like protein 2-1
T0	LOC131022933	242	AT3G07340	AT3G07340	transcription factor bHLH62-like
T0	LOC131010412				probable galacturonosyltransferase-like 1
T0	LOC131019529				protein phosphatase 2C 37-like
T0	LOC130990268	468	ATLP-1	AT1G18250	thaumatin-like protein
T0	LOC130989551				E3 ubiquitin-protein ligase MPSR1-like
T0	LOC131004117	568	AT1G72570	AT1G72570	AP2-like ethylene-responsive transcription factor AIL1
T0	LOC131015473	155	ERF6	AT4G17490	ethylene-responsive transcription factor 5-like
T0	LOC131001584				3-ketoacyl-CoA synthase 6-like
T0	LOC131016646	210	AT3G53830	AT3G53830	ultraviolet-B receptor UVR8-like
T0	LOC130998915				jasmonoyl--L-amino acid synthetase JAR6
T0	LOC130993420				chalcone 4'-O-glucosyltransferase
T0	LOC131004238				26.5 kDa heat shock protein%2C mitochondrial
T0	LOC131019405				probable WRKY transcription factor 27
T0	LOC131001491	462L	UCP5	AT2G22500	mitochondrial uncoupling protein 5-like
T0	LOC131000785	213	AT5G59480	AT5G59480	suppressor of disruption of TFIIS-like
T0	LOC131014810	149	AT3G54880	AT3G54880	uncharacterized LOC131014810
T0	LOC131006192				uncharacterized LOC131006192
T0	LOC130997065				uncharacterized LOC130997065
T0	LOC130989180	577L	Kin3	AT2G17220	probable serine/threonine-protein kinase PIX13
T0	LOC130987810	61L	AT5G63350	AT5G63350	uncharacterized LOC130987810
T0	LOC131021244				TORTIFOLIA1-like protein 5
T0	LOC131003192				uncharacterized LOC131003192
T0	LOC130991447	99L	AT2G32030	AT2G32030	uncharacterized LOC130991447
T0	LOC131005585	120	AT4G34750	AT4G34750	auxin-induced protein 15A-like
T0	LOC131010297	96	AT1G21010	AT1G21010	uncharacterized LOC131010297
T0	LOC131020704	209	WRKY22	AT4G01250	WRKY transcription factor 22-like
T0	LOC131022476				cation/H(+) antiporter 15-like
T0	LOC130999912				chalcone synthase-like
T0	LOC131019850				ras-related protein RABB1c-like
T0	LOC131024642	223	AOC4	AT1G13280	allene oxide cyclase%2C chloroplastic-like
T0	LOC131009328				calcium-binding protein KRP1-like
T0	LOC131000446	223	AT4G02450	AT4G02450	uncharacterized protein OsI_027940-like
T0	LOC131021525	77	AGP18	AT4G37450	lysine-rich arabinogalactan protein 18-like
T0	LOC131005211	75	AT2G22750	AT2G22750	transcription factor bHLH19-like
T0	LOC130988377				uncharacterized LOC130988377
T0	LOC130987053				UDP-glucose flavonoid 3-O-glucosyltransferase 7-like
T0	LOC131023003	158L	AT5G48540	AT5G48540	cysteine-rich repeat secretory protein 55-like
T0	LOC130985885	72L	AT4G16500	AT4G16500	cysteine proteinase inhibitor 5-like
T0	LOC130999910				kirola-like
T0	LOC131025038				heat stress transcription factor C-1
T0	LOC130985956				ATP-dependent 6-phosphofructokinase 2
T0	LOC131014327				DNA damage-repair/toleration protein DRT100-like
T0	LOC130995419				DELLA protein GAIP-like
T0	LOC131025375				small heat shock protein%2C chloroplastic-like
T0	LOC130986740	887	GAE6	AT3G23820	UDP-glucuronate 4-epimerase 6
T0	LOC130989837				probable galacturonosyltransferase-like 1
T0	LOC130993915				uncharacterized LOC130993915
T0	LOC131005924				protein phosphatase 2C 37-like
T0	LOC131009616	47	AT1G72790	AT1G72790	pollen-specific leucine-rich repeat extensin-like protein 1
T0	LOC130985912				serine acetyltransferase 1%2C chloroplastic-like
T0	LOC130997330	163	DAG2	AT2G46590	dof zinc finger protein DOF3.7-like
T0	LOC131003290				protein NRT1/ PTR FAMILY 3.1-like
T0	LOC130985681				uncharacterized LOC130985681
T0	LOC130986475	122	AT2G01300	AT2G01300	uncharacterized LOC130986475
T0	LOC131019815				probable WRKY transcription factor 70
T0	LOC131016729				exocyst complex component EXO70H1-like
T0	LOC131022133	515	AT5G22140	AT5G22140	uncharacterized LOC131022133
T0	LOC131005808	435	AT2G40116	AT2G40116	phosphoinositide phospholipase C 6-like
T0	LOC131023732	761	PSY	AT5G17230	phytoene synthase 2%2C chloroplastic
T0	LOC131026159	82L	ZFP5	AT1G10480	zinc finger protein 5-like
T0	LOC131001622				H/ACA ribonucleoprotein complex subunit 4
T0	LOC130987056				UDP-glycosyltransferase 73B4-like
T0	LOC130986575				NAC domain-containing protein 41-like
T0	LOC131000153	108	AT2G27830	AT2G27830	uncharacterized LOC131000153
T0	LOC130995467				heat shock 22 kDa protein%2C mitochondrial-like
T0	LOC130986028				alkane hydroxylase MAH1-like
T0	LOC131009143				cytochrome P450 CYP72A219-like
T0	LOC131025384	509	AT3G25990	AT3G25990	trihelix transcription factor GT-4-like
T0	LOC130986945				protein ANTAGONIST OF LIKE HETEROCHROMATIN PROTEIN 1-like
T0	LOC131026423				polyphenol oxidase I%2C chloroplastic-like
T0	LOC130987198	217	WRKY17	AT2G24570	probable WRKY transcription factor 17
T0	LOC131013495	206	AT1G29160	AT1G29160	dof zinc finger protein DOF1.5-like
T0	LOC131000861	133	AT1G49560	AT1G49560	transcription factor HHO6-like
T0	LOC130997663				GEM-like protein 5
T0	LOC131022596	47L	AT2G38100	AT2G38100	protein NRT1/ PTR FAMILY 5.5-like
T0	LOC130997437	213	PPCK2	AT3G04530	phosphoenolpyruvate carboxylase kinase 2-like
T0	LOC131006023				class I heat shock protein-like
T0	LOC130996052	108L	HWI1	AT1G70690	plasmodesmata-located protein 6
T0	LOC130991245	133L	ERF14	AT1G04370	ethylene-responsive transcription factor 1B-like
T0	LOC130986362	240	LBD40	AT1G67100	LOB domain-containing protein 40-like
T0	LOC131024270	327	MYB112	AT1G48000	transcription factor MYB108
T0	LOC130988690				ethanolamine-phosphate cytidylyltransferase-like
T0	LOC131016681	158	OBP2	AT1G07640	dof zinc finger protein DOF2.4-like
T0	LOC130999592	1510	CPN60B	AT1G55490	ruBisCO large subunit-binding protein subunit beta%2C chloroplastic
T0	LOC131021052	326	MYB112	AT1G48000	transcription factor MYB108
T0	LOC131024482	77	AT1G64340	AT1G64340	uncharacterized LOC131024482
T0	LOC131022758	126L	AT5G01750	AT5G01750	protein LURP-one-related 15-like
T0	LOC131021900				protein OPI10 homolog
T0	LOC131008738	68	AT3G27880	AT3G27880	uncharacterized LOC131008738
T0	LOC131011039				galactan beta-1%2C4-galactosyltransferase GALS1
T0	LOC131025044				dehydration-responsive element-binding protein 1C-like
T0	LOC131012872				E3 ubiquitin-protein ligase RMA1H1-like
T0	LOC131024809				uncharacterized LOC131024809
T0	LOC131002792				uncharacterized LOC131002792
T0	LOC131022442				uncharacterized LOC131022442
T0	LOC130998929	158	GBF3	AT2G46270	common plant regulatory factor 1-like
T0	LOC131011026	302L	AT1G76470	AT1G76470	cinnamoyl-CoA reductase 1-like
T0	LOC131022023	251	PDLP8	AT3G60720	plasmodesmata-located protein 8
T0	LOC130996760	239	PUB23	AT2G35930	E3 ubiquitin-protein ligase PUB23-like
T0	LOC131016539				protein SLE1
T0	LOC130993706	334	AT1G59950	AT1G59950	non-functional NADPH-dependent codeinone reductase 2-like
T0	LOC130986312	191	NUDX1	AT1G68760	nudix hydrolase 1-like
T0	LOC130985330				cold-regulated 413 inner membrane protein 1%2C chloroplastic-like
T0	LOC130985135	530	PID	AT2G34650	protein kinase PINOID-like
T0	LOC131022946	1250	ROF1	AT3G25230	peptidyl-prolyl cis-trans isomerase FKBP62-like
T1	LOC131002020	171	DREB2C	AT2G40340	dehydration-responsive element-binding protein 2A-like
T1	LOC131004787				ethylene-responsive transcription factor ERF109-like
T1	LOC131006929	846	PAO1	AT5G13700	polyamine oxidase 1-like
T1	LOC131000714	277L	AT1G07870	AT1G07870	probable serine/threonine-protein kinase PBL5
T1	LOC130999379				gibberellin-regulated protein 14-like
T1	LOC131024974				late embryogenesis abundant protein At1g64065
T1	LOC131006790	283	HAI2	AT1G07430	probable protein phosphatase 2C 24
T1	LOC131019949				probable protein phosphatase 2C 25
T1	LOC130985928				uncharacterized LOC130985928
T1	LOC131024351				uncharacterized LOC131024351
T1	LOC131015418	196L	HSFA2	AT2G26150	heat shock factor protein HSF30-like
T1	LOC131024363				uncharacterized LOC131024363
T1	LOC131003315				NAC domain-containing protein 41-like
T1	LOC131001646	337	AT2G17860	AT2G17860	thaumatin-like protein 1
T1	LOC130994644	406L	NYE1	AT4G22920	protein STAY-GREEN homolog%2C chloroplastic-like
T1	LOC131013558				protein S40-3-like
T1	LOC131025263				protein JINGUBANG-like
T1	LOC131022978	49L	AIR12	AT3G07390	auxin-induced in root cultures protein 12-like
T1	LOC131016312	1130	SULTR3%3B2	AT4G02700	sulfate transporter 3.1-like
T1	LOC130988654				transcription factor bHLH35-like
T1	LOC131004836				ethylene-responsive transcription factor ERF017-like
T1	LOC131022836	106L	AT5G48540	AT5G48540	cysteine-rich repeat secretory protein 55-like
T1	LOC131022896	52L	AIR12	AT3G07390	auxin-induced in root cultures protein 12-like
T1	LOC130989296	609	PIP2%3B8	AT2G16850	probable aquaporin PIP2-8
T1	LOC131016418	647	SR1	AT5G01820	CBL-interacting serine/threonine-protein kinase 14-like
T1	LOC130988984				uncharacterized LOC130988984
T1	LOC131006032				class I heat shock protein-like
T1	LOC131012484				ethylene-responsive transcription factor ERF054-like
T1	LOC131021317	150	AT5G57150	AT5G57150	transcription factor bHLH35
T1	LOC130987875				NAC domain-containing protein 83-like
T1	LOC131006024				class I heat shock protein-like
T1	LOC131023636				cyclin-A3-2-like
T1	LOC131003678				uncharacterized LOC131003678
T1	LOC130990161	111	MIZ1	AT2G41660	protein MIZU-KUSSEI 1-like
T1	LOC130991247	115	ERF14	AT1G04370	ethylene-responsive transcription factor ERF098
T1	LOC131009438				putative UDP-glucose flavonoid 3-O-glucosyltransferase 3
T1	LOC131019746				small heat shock protein%2C chloroplastic-like
T1	LOC131015367	830	CYP711A1	AT2G26170	cytochrome P450 711A1
T1	LOC130987054				UDP-glucose flavonoid 3-O-glucosyltransferase 7-like
T1	LOC131009238				malonyl-coenzyme:anthocyanin 5-O-glucoside-6'''-O-malonyltransferase-like
T1	LOC131012164	299L	GSTU24	AT1G17170	glutathione S-transferase U19-like
T1	LOC130993766				uncharacterized LOC130993766
T1	LOC131012561				ethylene-responsive transcription factor ERF054-like
T1	LOC131019086				uncharacterized LOC131019086
T1	LOC131000819				putative germin-like protein 2-1
T1	LOC131022933	242	AT3G07340	AT3G07340	transcription factor bHLH62-like
T1	LOC131010412				probable galacturonosyltransferase-like 1
T1	LOC131019529				protein phosphatase 2C 37-like
T1	LOC130990268	468	ATLP-1	AT1G18250	thaumatin-like protein
T1	LOC130989551				E3 ubiquitin-protein ligase MPSR1-like
T1	LOC131004117	568	AT1G72570	AT1G72570	AP2-like ethylene-responsive transcription factor AIL1
T1	LOC131015473	155	ERF6	AT4G17490	ethylene-responsive transcription factor 5-like
T1	LOC131001584				3-ketoacyl-CoA synthase 6-like
T1	LOC131016646	210	AT3G53830	AT3G53830	ultraviolet-B receptor UVR8-like
T1	LOC130998915				jasmonoyl--L-amino acid synthetase JAR6
T1	LOC130993420				chalcone 4'-O-glucosyltransferase
T1	LOC131004238				26.5 kDa heat shock protein%2C mitochondrial
T1	LOC131019405				probable WRKY transcription factor 27
T1	LOC131001491	462L	UCP5	AT2G22500	mitochondrial uncoupling protein 5-like
T1	LOC131000785	213	AT5G59480	AT5G59480	suppressor of disruption of TFIIS-like
T1	LOC131014810	149	AT3G54880	AT3G54880	uncharacterized LOC131014810
T1	LOC131006192				uncharacterized LOC131006192
T1	LOC130997065				uncharacterized LOC130997065
T1	LOC130989180	577L	Kin3	AT2G17220	probable serine/threonine-protein kinase PIX13
T1	LOC130987810	61L	AT5G63350	AT5G63350	uncharacterized LOC130987810
T1	LOC131021244				TORTIFOLIA1-like protein 5
T1	LOC131003192				uncharacterized LOC131003192
T1	LOC130991447	99L	AT2G32030	AT2G32030	uncharacterized LOC130991447
T1	LOC131005585	120	AT4G34750	AT4G34750	auxin-induced protein 15A-like
T1	LOC131010297	96	AT1G21010	AT1G21010	uncharacterized LOC131010297
T1	LOC131020704	209	WRKY22	AT4G01250	WRKY transcription factor 22-like
[truncated: 4,129 more rows]

## Sheet: Table S9A
stag1(T0-T5)
[truncated: 1,201 more rows]

[truncated: 3 more sheets: Table S9B, Table S9C, Table S10]
